# Supplementary material for: Antimicrobial prescription KAP among physicians in primary care institutions in Southwest China
Source: PLoS One. 2025 Nov 13;20(11):e0335484. doi: 10.1371/journal.pone.0335484 (PMC12614571; doi:10.1371/journal.pone.0335484)
Supplement: S2 Appendix — (XLSX) [file pone.0335484.s002.xlsx]

## Sheet: Sheet1
S2.No.	1. Sex	2. Age group	3.Marital status	4. Work duration	5. Professional title	6. Education	7. Monthly salary	8. Have you attended any training on the appropriate use of antimicrobial agents in the past 3 years?	9. Number of training sessions	10. Which units organize the training	11. In addition to training, obtain sources of information about antimicrobial agents use	K1 Antimicrobial agents spectrum of penicillins.	K2 Which of the following antimicrobial agents is clinically inappropriate for use in children, pregnant women, and lactating women?	K3 Which of the following is not an adverse reaction to tetracycline?	K4 Which of the following antimicrobial agents is the least nephrotoxic?	K5 What antimicrobial agents increase ototoxicity when combined with aminoglycosides?	K6 The purpose of the antimicrobial prescription evaluation system.	K7 Which of the following antimicrobial agents is a β-lactam antimicrobial agents?	K8 Which antimicrobial agents require skin testing?	K9 Mycoplasma pneumonia, which antimicrobial agents should be chosen for treatment?	K10 Which antimicrobial agents should be avoided in patients with liver dysfunction?	K11 Which of the following statements is correct about amoxicillin?	A1 It is essential to conduct blood tests or bacteriological examinations on patients prior to prescribing medication.	A2 In order to prevent upper respiratory tract infections, I will take the use of antimicrobial agents as prophylactic treatment.	A3 Due to the potential adverse effects associated with antimicrobial agents, it is advisable to administer them at reduced dosages.	A4 When prescribing antimicrobial agents, I am concerned about potential medical disputes that may arise from improper usage.	A5 The misuse of antimicrobial agents may result in a scarcity of effective therapeutic options in the future.	A6 My prescription practices can contribute significantly to preventing the further escalation of antimicrobial resistance.	A7 The utilization of antimicrobial agents in primary care institutions in southwest of China is a matter of serious concern.	A8 Antimicrobial resistance poses a significant challenge in southwest of China.	A9 Primary care institutions currently lack a robust mechanism for the supervision and management of antimicrobial agents.	A10 Education and training initiatives focused on the appropriate use of antimicrobial agents can enhance physicians' understanding and appropriate utilization of these critical resources.	A11 I think I need to attend more training on the appropriate use of antimicrobial agents.	P1 I would prescribe an antimicrobial agents for a patient with unexplained fever.	P2 For general illness, I prefer to prescribe broad-spectrum antimicrobial agents (over narrow-spectrum antimicrobial agents).	P3 I prescribe antimicrobial agents based on patients' expectations.	P4 I inform patients that excessive use of antimicrobial agents can cause antimicrobial resistance.	P5 I prefer to prescribe long courses of antimicrobial agents (as opposed to short courses).	P6 In order to improve the curative effect, I will prescribe joint use of antimicrobial agents for patients.	P7 I would prefer intravenous injection as the route of antimicrobial agents administration.	P8 I will prescribe antimicrobial agents according to the Guiding Principles for Clinical Application of antimicrobial agents (2015 edition).	P9 The proportion of the number of prescriptions I filled in the past week that contained antimicrobials was approximately.	P10 In these prescribe of antimicrobial agents, open more than one is about the proportion of antimicrobial agents.
1	2	2	2	3	2	2	1	2	1-5 times	Other	Guidelines for clinical use of antimicrobial agents┋Work experience in clinical┋Academic articles┋Academic promotion┋Books related to continuing medical education┋TV, Internet, newspapers and other media┋Guidance from superior hospitals┋Discussion among colleagues	0	1	0	1	0	1	0	0	0	0	0	4	4	4	5	5	5	3	3	2	5	4	3	3	4	5	5	4	4	4	5	5
2	1	2	2	3	2	2	2	2	1-5 times	Other	Guidelines for clinical use of antimicrobial agents┋Work experience in clinical┋Books related to continuing medical education┋Guidance from superior hospitals	1	1	0	0	0	1	0	1	0	0	0	5	4	4	4	5	4	3	1	4	5	5	4	2	5	1	5	5	4	3	5	5
3	1	2	2	3	3	2	2	2	0 times		Guidelines for clinical use of antimicrobial agents	0	1	0	0	0	1	0	0	0	0	0	4	4	4	4	4	4	3	3	5	4	4	5	2	4	4	5	5	3	4	5	5
4	2	2	2	7	2	2	1	2	6-10 times	Health department	Guidelines for clinical use of antimicrobial agents┋Books related to continuing medical education	0	1	1	0	0	1	0	1	0	0	0	4	4	2	4	4	2	4	4	4	4	4	4	5	5	4	5	5	5	4	5	5
5	1	2	2	2	3	2	3	2	6-10 times	Health department┋Other	Guidelines for clinical use of antimicrobial agents┋Academic articles┋Books related to continuing medical education┋TV, Internet, newspapers and other media┋Guidance from superior hospitals	1	1	1	0	1	1	1	1	0	0	1	3	4	4	4	4	3	4	3	3	5	5	4	4	4	4	5	4	4	4	5	5
6	1	2	2	1	2	2	2	2	0 times		Guidelines for clinical use of antimicrobial agents	0	0	0	1	0	1	0	0	0	0	0	4	2	2	3	4	4	4	3	4	4	4	3	2	4	2	4	3	3	3	2	3
7	2	2	2	3	3	2	2	1	6-10 times	Health department┋Chinese center for control and prevention┋Colleges	Guidelines for clinical use of antimicrobial agents┋Work experience in clinical┋Academic articles┋Books related to continuing medical education┋TV, Internet, newspapers and other media	1	1	1	0	1	1	1	0	0	1	1	5	5	3	5	4	5	3	3	4	5	5	5	3	5	5	5	5	5	5	5	5
8	2	2	2	2	2	2	1	2	1-5 times	Health department┋Chinese center for control and prevention	Guidelines for clinical use of antimicrobial agents┋Work experience in clinical┋Academic articles┋Guidance from superior hospitals	1	1	1	0	1	1	1	0	0	1	1	4	2	1	5	5	4	3	3	4	4	4	3	2	3	4	3	4	5	4	4	5
9	2	2	2	6	2	2	1	2	≥11 times	Health department	Guidelines for clinical use of antimicrobial agents┋Work experience in clinical┋Academic articles┋Books related to continuing medical education┋Guidance from superior hospitals┋Discussion among colleagues	1	1	1	0	1	1	1	1	0	0	1	3	5	5	2	4	4	4	4	5	5	5	3	4	5	4	5	5	5	5	4	5
10	1	2	2	1	2	2	2	2	1-5 times	Health department┋Colleges	Guidelines for clinical use of antimicrobial agents┋Work experience in clinical┋Academic promotion┋Guidance from superior hospitals	0	1	0	0	0	1	0	0	0	1	0	3	2	4	4	4	4	4	3	4	4	4	4	2	4	5	2	2	4	3	5	1
11	2	2	2	1	3	2	3	2	1-5 times	Health department	Guidelines for clinical use of antimicrobial agents┋Work experience in clinical┋TV, Internet, newspapers and other media┋Guidance from superior hospitals┋Discussion among colleagues	0	1	0	0	1	1	0	0	0	0	0	4	4	4	4	4	3	3	3	4	5	5	3	4	5	5	2	5	3	4	5	5
12	2	2	2	2	1	2	2	2	1-5 times	Health department	Guidelines for clinical use of antimicrobial agents┋Work experience in clinical┋Books related to continuing medical education┋Guidance from superior hospitals┋Discussion among colleagues	1	1	1	1	0	1	1	0	0	0	0	4	4	4	2	4	3	2	4	4	4	4	5	2	4	5	4	4	4	4	4	4
13	2	2	2	5	1	2	2	2	1-5 times	Health department	Work experience in clinical┋Books related to continuing medical education┋Discussion among colleagues	0	1	1	0	0	1	0	0	0	0	0	4	4	4	4	4	4	4	3	2	4	4	5	5	5	4	3	5	3	5	5	5
14	1	2	2	4	3	2	2	2	1-5 times	Health department	Guidelines for clinical use of antimicrobial agents┋Work experience in clinical┋Books related to continuing medical education┋Guidance from superior hospitals┋Discussion among colleagues	1	1	1	0	1	1	1	0	0	0	1	4	3	3	3	4	3	3	3	3	4	4	5	5	5	5	5	5	5	5	4	4
15	1	2	2	6	2	2	2	2	0 times		Guidelines for clinical use of antimicrobial agents┋Work experience in clinical┋Books related to continuing medical education┋Guidance from superior hospitals┋Discussion among colleagues	1	1	0	0	0	1	0	0	0	0	0	4	4	3	4	4	4	4	4	4	4	4	3	3	4	5	2	3	2	4	4	4
16	1	2	2	1	2	2	2	2	1-5 times	Chinese center for control and prevention	Guidelines for clinical use of antimicrobial agents┋Academic articles┋Books related to continuing medical education┋Guidance from superior hospitals┋Discussion among colleagues	1	1	1	0	0	1	0	0	0	0	0	4	4	4	3	4	4	3	3	3	4	4	5	5	5	3	5	5	5	5	5	5
17	1	2	1	2	2	2	2	2	1-5 times	Health department	Guidelines for clinical use of antimicrobial agents┋Work experience in clinical┋Books related to continuing medical education┋Guidance from superior hospitals	1	1	1	0	0	1	0	0	0	0	0	4	4	4	3	4	4	3	3	3	4	4	5	5	5	3	5	5	5	5	5	5
18	1	2	2	2	3	2	2	2	1-5 times	Other	Books related to continuing medical education	1	1	1	0	0	1	1	0	0	0	0	4	4	4	4	4	2	3	4	2	4	3	4	3	4	4	4	4	3	4	5	5
19	1	2	2	2	1	2	1	2	1-5 times	Chinese center for control and prevention	Guidelines for clinical use of antimicrobial agents┋Work experience in clinical┋Books related to continuing medical education┋TV, Internet, newspapers and other media	0	1	0	0	0	1	0	0	0	0	0	2	4	4	5	2	4	4	4	4	4	4	4	4	4	5	4	4	4	4	4	4
20	1	2	1	6	2	2	2	2	1-5 times	Health department┋Chinese center for control and prevention	Guidelines for clinical use of antimicrobial agents┋Work experience in clinical┋Books related to continuing medical education┋TV, Internet, newspapers and other media┋Guidance from superior hospitals┋Discussion among colleagues	1	1	0	0	0	1	1	0	1	0	0	5	4	4	5	5	2	5	5	5	5	5	3	3	5	5	5	5	3	5	5	5
21	2	2	2	4	2	2	1	2	1-5 times	Health department	Guidelines for clinical use of antimicrobial agents┋Work experience in clinical┋Academic articles┋Academic promotion┋Books related to continuing medical education┋TV, Internet, newspapers and other media┋Guidance from superior hospitals┋Discussion among colleagues	1	1	1	0	1	1	1	0	1	1	1	5	4	4	2	4	4	3	3	3	4	4	2	2	4	4	3	4	4	5	5	5
22	1	2	2	6	3	2	2	2	1-5 times	Health department┋Chinese center for control and prevention	Guidelines for clinical use of antimicrobial agents┋Work experience in clinical┋Academic articles┋Academic promotion┋Books related to continuing medical education┋TV, Internet, newspapers and other media┋Guidance from superior hospitals┋Discussion among colleagues	1	1	0	0	1	1	1	0	0	0	1	4	4	4	2	4	4	4	4	4	4	4	5	5	5	5	5	5	5	5	4	4
23	2	2	1	3	1	2	1	2	1-5 times	Health department	Guidelines for clinical use of antimicrobial agents┋Work experience in clinical	0	1	0	0	0	1	0	0	0	0	0	5	4	4	2	4	2	4	4	4	4	4	5	3	5	5	5	5	3	4	5	5
24	1	2	2	3	1	2	1	2	1-5 times	Health department┋Chinese center for control and prevention	Guidelines for clinical use of antimicrobial agents┋Work experience in clinical┋Academic promotion┋Books related to continuing medical education┋TV, Internet, newspapers and other media┋Guidance from superior hospitals	0	1	0	0	0	1	0	0	0	0	0	4	4	4	4	4	4	4	4	4	4	4	3	3	3	3	3	3	3	4	4	4
25	1	2	3	3	2	2	3	2	1-5 times	Health department	Guidelines for clinical use of antimicrobial agents┋Work experience in clinical┋Books related to continuing medical education┋Guidance from superior hospitals┋Discussion among colleagues	0	1	1	0	0	1	0	0	0	0	0	4	4	4	4	4	3	4	4	4	4	4	3	3	3	4	4	4	4	4	5	5
26	2	2	2	1	2	2	2	2	1-5 times	Health department┋Chinese center for control and prevention┋Other government organizations┋Colleges	Guidelines for clinical use of antimicrobial agents┋Work experience in clinical┋Academic articles┋Academic promotion┋Books related to continuing medical education┋TV, Internet, newspapers and other media┋Guidance from superior hospitals┋Discussion among colleagues	1	1	0	0	1	1	1	0	0	1	0	5	1	1	5	5	5	4	4	4	4	4	2	2	2	4	2	2	2	4	4	4
27	2	2	2	4	3	2	3	2	1-5 times	Health department	Guidelines for clinical use of antimicrobial agents┋Work experience in clinical┋Academic promotion┋Guidance from superior hospitals┋Discussion among colleagues	0	1	1	0	1	1	0	1	0	0	0	5	4	4	2	4	4	4	3	3	5	5	3	5	5	5	5	3	3	5	5	5
28	2	2	1	1	2	2	2	2	1-5 times	Health department┋Chinese center for control and prevention┋Other government organizations┋Colleges	Guidelines for clinical use of antimicrobial agents┋Work experience in clinical┋Academic articles┋Academic promotion┋Books related to continuing medical education┋TV, Internet, newspapers and other media┋Guidance from superior hospitals┋Discussion among colleagues	1	1	0	0	1	1	0	0	0	1	0	5	1	1	5	5	5	5	5	5	5	5	1	1	2	4	2	2	2	4	4	4
29	1	2	2	7	2	2	1	1	6-10 times	Health department┋Chinese center for control and prevention┋Other government organizations	Guidelines for clinical use of antimicrobial agents┋Work experience in clinical┋Academic articles┋Academic promotion┋Books related to continuing medical education┋TV, Internet, newspapers and other media┋Guidance from superior hospitals┋Discussion among colleagues	0	1	1	1	1	1	1	0	0	0	0	5	5	5	1	5	5	5	3	1	5	5	4	5	4	5	5	4	5	5	4	5
30	1	2	2	2	3	2	3	2	1-5 times	Health department	Guidelines for clinical use of antimicrobial agents┋Work experience in clinical┋Academic articles┋Books related to continuing medical education┋Guidance from superior hospitals┋Discussion among colleagues	0	1	1	0	1	1	1	0	0	0	0	4	5	5	3	4	4	4	4	2	4	5	3	4	4	4	4	5	4	4	5	5
31	2	2	2	2	3	2	4	2	1-5 times	Health department┋Chinese center for control and prevention	Guidelines for clinical use of antimicrobial agents┋Work experience in clinical┋Academic articles┋Academic promotion┋Books related to continuing medical education┋TV, Internet, newspapers and other media┋Guidance from superior hospitals	0	1	1	1	0	1	0	0	0	0	1	5	4	4	4	2	5	5	5	5	5	5	3	3	5	5	4	3	1	5	4	5
32	2	2	2	3	3	2	1	2	1-5 times	Health department	Guidelines for clinical use of antimicrobial agents┋Work experience in clinical┋Books related to continuing medical education	1	1	1	1	1	1	1	0	0	1	0	3	5	5	4	5	4	3	3	3	4	4	5	5	5	5	3	5	5	5	5	5
33	1	2	2	2	1	2	2	2	1-5 times	Other	Guidelines for clinical use of antimicrobial agents┋Work experience in clinical┋Academic articles┋Academic promotion┋Books related to continuing medical education┋Guidance from superior hospitals┋Discussion among colleagues	1	1	1	1	1	1	1	0	0	1	0	3	5	5	4	5	4	3	3	3	4	4	5	5	5	5	3	5	5	5	5	5
34	1	2	3	1	3	2	4	2	1-5 times	Other	Guidelines for clinical use of antimicrobial agents┋Work experience in clinical┋Books related to continuing medical education┋Guidance from superior hospitals	1	1	1	0	1	1	1	0	0	0	1	5	4	4	4	4	3	3	3	3	4	4	4	4	4	5	4	4	3	4	3	5
35	1	2	2	3	2	2	3	2	1-5 times	Health department┋Other	Guidelines for clinical use of antimicrobial agents┋Work experience in clinical┋Books related to continuing medical education┋Guidance from superior hospitals┋Discussion among colleagues	0	1	1	1	0	1	0	0	1	0	0	4	5	4	3	5	4	3	4	3	4	5	5	4	5	5	4	4	5	5	4	4
36	1	2	2	2	2	2	1	2	1-5 times	Other	Guidelines for clinical use of antimicrobial agents┋Work experience in clinical┋Academic articles┋TV, Internet, newspapers and other media┋Guidance from superior hospitals	1	1	0	0	0	1	0	0	1	0	0	3	2	4	4	5	4	5	4	4	5	5	2	3	3	5	2	3	4	5	4	5
37	2	2	2	3	2	2	2	2	1-5 times	Health department	Guidelines for clinical use of antimicrobial agents┋Work experience in clinical┋Academic promotion┋Books related to continuing medical education┋Guidance from superior hospitals	0	1	0	0	0	1	1	0	0	1	0	4	4	4	4	4	5	3	3	2	5	5	5	3	5	5	2	5	5	5	5	2
38	1	2	2	1	1	2	1	2	1-5 times	Health department┋Chinese center for control and prevention	Guidelines for clinical use of antimicrobial agents┋Work experience in clinical┋Books related to continuing medical education┋Guidance from superior hospitals┋Discussion among colleagues	1	1	0	0	0	1	1	0	0	0	0	4	4	4	4	4	4	3	3	2	4	4	4	2	4	4	4	4	4	4	4	5
39	2	2	1	2	2	2	3	2	≥11 times	Health department┋Chinese center for control and prevention	Guidelines for clinical use of antimicrobial agents┋Work experience in clinical┋Academic articles┋Academic promotion┋Books related to continuing medical education┋TV, Internet, newspapers and other media┋Guidance from superior hospitals┋Discussion among colleagues	1	1	0	0	0	1	1	0	0	0	0	3	3	3	3	3	3	3	3	3	3	3	3	2	3	5	3	3	3	1	5	5
40	1	2	2	1	3	2	2	2	1-5 times	Other	Guidelines for clinical use of antimicrobial agents┋Work experience in clinical┋Books related to continuing medical education┋TV, Internet, newspapers and other media┋Guidance from superior hospitals┋Discussion among colleagues	0	1	0	0	0	1	0	0	1	0	0	3	3	4	4	4	4	4	3	3	4	4	2	2	5	4	4	4	2	4	2	5
41	1	2	2	2	3	2	2	1	1-5 times	Health department	Guidelines for clinical use of antimicrobial agents┋Work experience in clinical┋Discussion among colleagues	1	1	1	0	0	1	0	0	0	0	0	5	4	4	4	5	4	4	4	4	4	4	4	3	4	4	3	3	3	4	4	5
42	1	2	2	1	2	2	1	2	1-5 times	Health department	Guidelines for clinical use of antimicrobial agents┋Work experience in clinical┋Academic articles┋Books related to continuing medical education┋Discussion among colleagues	1	1	0	0	1	1	1	0	0	0	0	5	4	4	4	5	4	5	5	5	5	5	4	5	3	5	5	3	5	4	5	5
43	2	2	2	1	2	2	2	2	1-5 times	Health department┋Chinese center for control and prevention┋Colleges	Guidelines for clinical use of antimicrobial agents┋Work experience in clinical┋Academic articles┋Academic promotion┋Books related to continuing medical education┋TV, Internet, newspapers and other media┋Guidance from superior hospitals┋Discussion among colleagues	0	1	0	0	0	1	1	0	0	1	0	4	4	4	4	4	4	4	4	2	5	5	4	2	5	4	2	5	5	5	5	1
44	1	2	2	2	3	2	2	2	6-10 times	Health department┋Chinese center for control and prevention	Guidelines for clinical use of antimicrobial agents┋Work experience in clinical┋Academic articles┋Academic promotion┋Books related to continuing medical education┋TV, Internet, newspapers and other media┋Guidance from superior hospitals┋Discussion among colleagues	1	1	0	0	1	1	1	0	1	0	1	3	4	4	4	4	5	4	5	5	5	5	5	5	5	5	5	5	4	5	4	4
45	2	2	2	1	2	2	1	2	1-5 times	Health department	Guidelines for clinical use of antimicrobial agents┋Work experience in clinical┋Academic articles	0	1	1	0	1	1	1	0	0	1	0	5	5	4	2	4	4	2	2	2	5	5	5	5	5	5	5	5	4	4	5	5
46	1	3	2	7	3	3	4	2	6-10 times	Health department┋Chinese center for control and prevention	Guidelines for clinical use of antimicrobial agents┋Work experience in clinical┋Academic articles┋Academic promotion┋Books related to continuing medical education┋TV, Internet, newspapers and other media┋Guidance from superior hospitals┋Discussion among colleagues	0	1	0	0	0	1	1	0	0	1	0	4	4	4	4	4	4	4	4	2	5	5	5	2	5	4	2	4	5	4	2	2
47	1	2	1	6	2	2	2	2	1-5 times	Health department┋Chinese center for control and prevention┋Other government organizations	Guidelines for clinical use of antimicrobial agents┋Work experience in clinical┋Academic articles┋Academic promotion┋Books related to continuing medical education┋TV, Internet, newspapers and other media┋Guidance from superior hospitals┋Discussion among colleagues	1	1	0	1	0	1	1	0	0	0	0	5	4	4	5	5	5	5	5	5	5	5	5	5	5	5	5	3	3	5	5	5
48	2	3	2	2	1	2	1	1	1-5 times	Health department┋Chinese center for control and prevention┋Other	Guidelines for clinical use of antimicrobial agents┋Work experience in clinical┋Academic articles┋Books related to continuing medical education┋TV, Internet, newspapers and other media┋Guidance from superior hospitals┋Discussion among colleagues	0	1	0	0	0	1	1	0	0	0	0	4	4	2	4	4	4	4	4	4	4	4	4	4	5	5	3	4	4	5	4	4
49	1	2	2	1	2	2	2	2	≥11 times	Health department┋Chinese center for control and prevention	Guidelines for clinical use of antimicrobial agents┋Work experience in clinical┋Academic articles┋Academic promotion┋Books related to continuing medical education┋TV, Internet, newspapers and other media┋Guidance from superior hospitals┋Discussion among colleagues	1	1	0	0	1	1	1	0	0	0	1	5	3	3	4	4	3	3	3	2	3	3	3	3	5	5	4	4	3	4	5	5
50	1	2	2	2	2	2	2	2	1-5 times	Health department	Guidelines for clinical use of antimicrobial agents┋Work experience in clinical┋Academic articles┋Academic promotion┋Books related to continuing medical education┋TV, Internet, newspapers and other media┋Guidance from superior hospitals┋Discussion among colleagues	0	1	0	0	0	1	0	1	0	0	0	4	2	2	4	5	5	4	4	4	4	4	5	5	5	5	5	5	5	5	4	1
51	1	2	2	1	2	2	3	2	1-5 times	Health department	Guidelines for clinical use of antimicrobial agents┋Work experience in clinical	0	1	0	1	0	1	1	0	0	0	0	4	3	4	4	4	4	4	4	4	4	4	3	2	3	4	2	3	3	3	4	5
52	2	2	2	1	3	2	2	2	1-5 times	Health department┋Chinese center for control and prevention	Guidelines for clinical use of antimicrobial agents┋Books related to continuing medical education┋TV, Internet, newspapers and other media	0	1	0	0	0	1	0	0	0	0	0	4	3	3	3	4	4	4	4	3	4	4	4	2	4	3	3	4	3	4	5	5
53	2	2	2	2	2	2	2	2	0 times		Guidelines for clinical use of antimicrobial agents┋Work experience in clinical┋Guidance from superior hospitals┋Discussion among colleagues	1	0	1	0	0	1	0	0	0	0	0	4	4	4	4	4	4	4	4	4	4	4	3	2	5	4	5	3	3	4	5	4
54	2	2	2	2	2	2	1	2	0 times		Books related to continuing medical education┋TV, Internet, newspapers and other media	0	0	0	0	1	0	0	0	0	0	0	5	1	1	5	5	5	5	5	5	5	5	1	1	1	5	1	3	1	5	5	5
55	2	2	2	2	2	2	2	2	6-10 times	Health department┋Chinese center for control and prevention	Guidelines for clinical use of antimicrobial agents┋Work experience in clinical┋Books related to continuing medical education┋Guidance from superior hospitals	1	1	0	0	0	1	0	0	0	0	0	4	4	4	2	4	4	2	2	3	4	4	2	3	4	4	3	4	4	4	4	4
56	1	2	2	2	1	2	2	2	1-5 times	Health department┋Chinese center for control and prevention	Guidelines for clinical use of antimicrobial agents┋Work experience in clinical┋Academic articles┋Academic promotion┋Books related to continuing medical education┋Discussion among colleagues	1	1	1	0	0	1	0	0	0	0	0	4	4	2	4	4	4	4	4	4	4	4	5	5	5	4	5	5	5	4	5	5
57	1	2	1	1	2	2	2	2	1-5 times	Health department┋Chinese center for control and prevention┋Other government organizations┋Colleges	Guidelines for clinical use of antimicrobial agents┋Work experience in clinical┋Academic articles┋Academic promotion┋Books related to continuing medical education┋TV, Internet, newspapers and other media┋Guidance from superior hospitals┋Discussion among colleagues	1	1	1	0	1	1	1	1	0	1	1	5	1	1	5	5	5	5	5	5	5	5	4	4	4	3	3	4	4	2	5	5
58	2	2	2	1	3	2	3	2	1-5 times	Health department	Guidelines for clinical use of antimicrobial agents┋Work experience in clinical┋Books related to continuing medical education┋TV, Internet, newspapers and other media	1	1	0	0	0	1	0	0	0	0	0	4	2	2	4	4	4	3	3	3	4	3	3	3	3	4	3	3	3	3	5	5
59	1	2	1	3	1	2	2	2	0 times		Guidelines for clinical use of antimicrobial agents┋Work experience in clinical┋Books related to continuing medical education┋Guidance from superior hospitals┋Discussion among colleagues	1	1	0	0	1	1	1	0	0	0	1	4	4	4	4	4	4	3	3	3	3	3	5	3	5	5	3	4	5	5	5	5
60	2	2	2	1	1	2	2	2	1-5 times	Health department┋Chinese center for control and prevention┋Other government organizations┋Colleges	Guidelines for clinical use of antimicrobial agents┋Work experience in clinical┋Academic articles┋Books related to continuing medical education┋TV, Internet, newspapers and other media┋Guidance from superior hospitals┋Discussion among colleagues	1	1	1	0	1	1	1	0	0	1	1	4	2	4	5	4	4	5	5	5	5	5	3	2	3	5	4	1	4	4	5	5
61	1	3	2	2	2	2	3	2	≥11 times	Health department┋Chinese center for control and prevention┋Other government organizations┋Colleges┋Other	Guidelines for clinical use of antimicrobial agents┋Work experience in clinical┋Academic articles┋Academic promotion┋Books related to continuing medical education┋TV, Internet, newspapers and other media┋Guidance from superior hospitals┋Discussion among colleagues	1	1	0	0	0	1	0	0	0	0	1	4	2	4	3	3	4	4	4	4	4	5	5	4	5	4	5	4	5	4	4	4
62	1	2	1	1	2	2	1	2	1-5 times	Health department┋Chinese center for control and prevention	Guidelines for clinical use of antimicrobial agents┋Work experience in clinical┋Academic articles┋Academic promotion┋Books related to continuing medical education┋TV, Internet, newspapers and other media┋Guidance from superior hospitals┋Discussion among colleagues	0	0	0	0	0	1	0	0	0	0	0	4	2	3	4	2	4	4	3	4	4	4	5	3	5	5	5	5	3	3	5	5
63	1	2	2	2	2	2	2	1	1-5 times	Health department┋Chinese center for control and prevention┋Other government organizations┋Colleges	Guidelines for clinical use of antimicrobial agents┋Work experience in clinical┋Academic articles┋Academic promotion┋Books related to continuing medical education┋TV, Internet, newspapers and other media┋Guidance from superior hospitals┋Discussion among colleagues	1	1	1	0	1	1	0	0	0	1	1	5	1	1	5	5	4	4	5	5	5	5	4	1	4	5	4	3	4	4	5	5
64	2	2	2	1	3	2	2	2	1-5 times	Health department	Guidelines for clinical use of antimicrobial agents┋Work experience in clinical┋Books related to continuing medical education┋Guidance from superior hospitals┋Discussion among colleagues	1	1	1	0	0	1	1	0	0	0	0	4	5	4	2	5	4	4	4	5	5	4	5	4	5	4	4	5	1	4	4	5
65	1	2	2	2	2	2	1	2	1-5 times	Other	Guidelines for clinical use of antimicrobial agents┋Work experience in clinical┋Books related to continuing medical education┋Guidance from superior hospitals	0	1	0	0	0	1	0	0	0	0	0	3	4	4	4	4	4	3	3	4	5	4	4	3	3	4	5	4	3	2	2	2
66	2	2	2	2	1	2	2	1	1-5 times	Health department	Guidelines for clinical use of antimicrobial agents┋Work experience in clinical┋Academic articles┋Academic promotion┋Books related to continuing medical education┋TV, Internet, newspapers and other media┋Guidance from superior hospitals┋Discussion among colleagues	1	0	1	0	0	1	0	0	0	0	0	4	4	2	4	4	5	5	5	5	5	5	5	4	4	5	3	4	4	5	3	1
67	2	2	2	1	2	2	2	2	≥11 times	Health department┋Chinese center for control and prevention	Guidelines for clinical use of antimicrobial agents┋Work experience in clinical┋Books related to continuing medical education┋Guidance from superior hospitals	1	1	0	0	0	1	0	0	0	0	0	3	3	3	4	4	3	3	3	4	4	4	4	3	5	4	5	5	3	4	2	5
68	1	3	2	2	2	2	2	2	1-5 times	Other	Guidelines for clinical use of antimicrobial agents┋Work experience in clinical┋Books related to continuing medical education┋TV, Internet, newspapers and other media┋Guidance from superior hospitals┋Discussion among colleagues	0	1	0	0	0	1	0	0	0	0	0	3	4	4	4	4	4	3	3	4	5	4	5	3	3	4	4	4	3	3	2	5
69	1	2	2	4	3	2	2	1	6-10 times	Health department┋Other	Guidelines for clinical use of antimicrobial agents┋Work experience in clinical┋TV, Internet, newspapers and other media┋Guidance from superior hospitals┋Discussion among colleagues	1	1	0	0	0	1	0	0	0	1	0	5	5	1	5	5	5	5	5	5	5	5	4	1	4	5	4	5	5	5	5	5
70	1	3	2	2	2	2	2	2	1-5 times	Health department	Guidelines for clinical use of antimicrobial agents┋Work experience in clinical┋TV, Internet, newspapers and other media┋Discussion among colleagues	1	1	1	0	1	1	0	1	0	1	0	4	4	4	4	4	4	4	4	4	4	5	4	4	4	4	4	5	5	3	5	1
71	1	1	2	1	2	2	2	2	1-5 times	Health department	Guidelines for clinical use of antimicrobial agents┋Work experience in clinical┋Guidance from superior hospitals┋Discussion among colleagues	1	0	0	0	0	1	0	0	0	1	0	5	2	4	2	4	5	2	2	4	5	4	3	3	3	3	5	5	5	1	5	5
72	1	2	2	1	2	2	2	2	6-10 times	Health department┋Chinese center for control and prevention	Guidelines for clinical use of antimicrobial agents┋Work experience in clinical┋Academic articles┋Academic promotion┋Books related to continuing medical education┋Guidance from superior hospitals┋Discussion among colleagues	0	1	1	0	1	1	0	0	0	0	0	4	4	3	4	4	3	3	3	4	4	4	3	4	4	4	4	4	5	4	4	4
73	1	2	2	6	3	2	2	2	1-5 times	Health department	Guidelines for clinical use of antimicrobial agents┋Work experience in clinical┋Books related to continuing medical education	0	1	1	0	0	1	0	1	0	0	0	4	4	4	2	5	2	4	4	4	5	5	5	5	5	4	5	4	4	4	5	5
74	1	2	2	1	2	2	2	2	1-5 times	Health department┋Other	Guidelines for clinical use of antimicrobial agents┋Work experience in clinical┋Books related to continuing medical education┋Guidance from superior hospitals	0	1	0	0	0	1	0	0	0	0	0	3	4	4	4	4	4	4	4	4	4	4	3	3	4	4	2	4	4	1	5	5
75	2	2	1	2	2	2	2	2	1-5 times	Health department┋Chinese center for control and prevention	Guidelines for clinical use of antimicrobial agents┋Work experience in clinical┋Books related to continuing medical education┋Guidance from superior hospitals	0	1	0	0	0	1	0	0	0	0	0	4	4	4	4	4	3	4	3	3	4	4	3	2	3	4	3	4	5	4	4	4
76	1	2	2	4	1	2	1	1	1-5 times	Health department┋Chinese center for control and prevention	Guidelines for clinical use of antimicrobial agents┋Work experience in clinical┋Academic promotion┋Guidance from superior hospitals	1	1	0	0	0	1	1	0	1	0	0	4	4	1	1	4	1	4	4	3	4	4	4	3	4	4	4	4	3	4	4	4
77	1	2	2	1	2	2	2	2	6-10 times	Health department┋Chinese center for control and prevention┋Other	Guidelines for clinical use of antimicrobial agents┋Work experience in clinical┋Academic articles┋Books related to continuing medical education┋Guidance from superior hospitals┋Discussion among colleagues	1	1	1	0	1	1	1	0	0	0	0	5	3	4	4	5	4	5	5	5	5	5	5	2	3	5	3	4	3	5	4	5
78	1	2	2	3	2	2	2	2	1-5 times	Health department	Guidelines for clinical use of antimicrobial agents┋Work experience in clinical┋Academic articles┋Academic promotion┋Books related to continuing medical education┋TV, Internet, newspapers and other media┋Guidance from superior hospitals┋Discussion among colleagues	0	1	0	0	1	1	1	0	0	1	0	4	4	4	4	4	4	3	2	3	4	5	3	4	4	5	3	3	5	5	4	5
79	2	2	2	4	3	2	2	2	1-5 times	Health department┋Chinese center for control and prevention	Guidelines for clinical use of antimicrobial agents┋TV, Internet, newspapers and other media	0	1	0	0	0	1	0	1	1	0	0	4	2	2	4	4	4	4	4	4	4	4	4	4	4	2	4	4	4	2	4	4
80	2	2	2	1	3	2	2	1	1-5 times	Health department┋Chinese center for control and prevention	Guidelines for clinical use of antimicrobial agents┋Work experience in clinical┋Books related to continuing medical education┋Guidance from superior hospitals	0	1	1	0	0	1	1	0	0	0	0	4	2	2	4	4	4	4	5	4	4	4	4	1	4	5	1	1	3	4	4	3
81	2	2	2	1	2	2	2	2	1-5 times	Health department┋Chinese center for control and prevention	Guidelines for clinical use of antimicrobial agents┋Work experience in clinical┋Books related to continuing medical education┋Guidance from superior hospitals┋Discussion among colleagues	1	1	1	0	0	1	1	0	0	0	1	4	3	4	3	4	3	4	4	3	4	3	5	3	2	5	5	4	4	3	5	5
82	2	1	1	1	1	2	1	2	6-10 times	Health department	Guidelines for clinical use of antimicrobial agents┋Work experience in clinical┋Academic promotion	0	1	0	0	0	1	0	0	0	0	0	5	4	4	4	2	4	4	4	4	4	4	4	2	5	5	1	4	5	4	4	4
83	1	2	1	1	1	2	1	2	1-5 times	Health department	Guidelines for clinical use of antimicrobial agents┋Academic articles┋Academic promotion┋Books related to continuing medical education┋TV, Internet, newspapers and other media┋Guidance from superior hospitals	1	1	0	0	1	1	1	0	0	0	1	4	1	2	4	4	4	3	4	3	4	4	5	4	5	4	4	3	4	4	5	5
84	1	2	2	2	2	2	1	1	1-5 times	Health department┋Chinese center for control and prevention	Guidelines for clinical use of antimicrobial agents┋Work experience in clinical┋Academic articles┋Academic promotion┋Books related to continuing medical education┋TV, Internet, newspapers and other media┋Guidance from superior hospitals┋Discussion among colleagues	1	1	0	1	0	1	1	0	0	0	0	4	4	4	4	4	4	4	4	4	4	4	3	2	5	5	4	3	3	4	4	1
85	1	2	1	4	1	2	1	2	1-5 times	Health department	Guidelines for clinical use of antimicrobial agents┋Work experience in clinical┋Guidance from superior hospitals┋Discussion among colleagues	0	1	1	0	0	1	0	0	0	0	0	4	4	4	4	5	4	4	4	4	4	4	4	3	5	4	4	4	5	4	5	5
86	1	2	2	2	2	2	2	2	0 times		Guidelines for clinical use of antimicrobial agents┋Work experience in clinical┋TV, Internet, newspapers and other media┋Guidance from superior hospitals┋Discussion among colleagues	0	1	0	0	1	1	0	1	0	0	0	5	3	2	2	4	3	4	4	3	5	5	4	3	5	5	3	4	4	4	5	5
87	2	2	4	1	3	2	2	2	1-5 times	Health department	Guidelines for clinical use of antimicrobial agents┋Work experience in clinical┋Books related to continuing medical education	1	1	1	0	0	1	0	0	0	0	0	3	4	2	4	4	2	3	3	2	4	4	3	4	5	4	2	3	5	4	5	5
88	2	2	2	2	1	2	2	2	1-5 times	Other	Guidelines for clinical use of antimicrobial agents┋Work experience in clinical┋Books related to continuing medical education┋Guidance from superior hospitals┋Discussion among colleagues	1	1	1	0	1	1	1	1	0	0	1	5	4	4	4	4	4	3	3	3	5	5	5	3	5	4	4	3	3	4	3	5
89	2	2	1	2	3	2	2	2	1-5 times	Health department	Guidelines for clinical use of antimicrobial agents┋Work experience in clinical┋Guidance from superior hospitals┋Discussion among colleagues	0	1	0	1	0	1	1	0	0	1	0	3	4	4	2	5	2	4	4	5	5	5	3	2	5	5	3	3	3	5	5	5
90	1	2	2	1	3	2	2	2	1-5 times	Health department	Guidelines for clinical use of antimicrobial agents┋Work experience in clinical┋Academic articles┋Academic promotion┋Books related to continuing medical education┋Guidance from superior hospitals┋Discussion among colleagues	1	1	1	0	1	1	1	1	0	1	0	5	4	2	4	4	4	4	4	4	4	4	3	1	5	5	5	5	3	4	3	1
91	1	2	2	1	1	2	1	1	1-5 times	Other	Guidelines for clinical use of antimicrobial agents	0	1	0	0	0	1	1	0	0	0	0	3	3	3	4	4	3	4	4	4	4	4	4	3	4	4	3	4	4	3	5	5
92	1	2	2	2	1	2	2	1	1-5 times	Health department	Guidelines for clinical use of antimicrobial agents┋Work experience in clinical┋Books related to continuing medical education┋TV, Internet, newspapers and other media	0	1	0	1	1	1	0	0	0	0	0	4	2	2	4	4	4	4	3	4	4	4	3	3	3	3	3	4	4	4	5	5
93	2	2	2	1	2	2	2	2	1-5 times	Health department┋Chinese center for control and prevention	Guidelines for clinical use of antimicrobial agents┋Work experience in clinical┋Guidance from superior hospitals	1	1	0	0	0	1	0	0	0	0	0	5	3	2	4	4	4	4	4	4	4	4	3	3	3	4	3	4	2	5	3	2
94	1	2	2	2	3	2	3	2	6-10 times	Health department┋Chinese center for control and prevention┋Other government organizations┋Other	Guidelines for clinical use of antimicrobial agents┋Work experience in clinical┋Academic articles┋Academic promotion┋Books related to continuing medical education┋TV, Internet, newspapers and other media┋Guidance from superior hospitals┋Discussion among colleagues	1	1	0	0	1	1	0	0	0	0	1	3	4	4	4	4	4	4	4	4	4	4	5	2	2	4	5	4	4	4	5	5
95	2	2	2	3	4	3	5	2	1-5 times	Health department┋Chinese center for control and prevention┋Other government organizations	Guidelines for clinical use of antimicrobial agents┋Work experience in clinical┋Academic articles┋Academic promotion┋Books related to continuing medical education┋TV, Internet, newspapers and other media┋Guidance from superior hospitals┋Discussion among colleagues	1	1	0	0	0	1	0	1	0	0	0	5	1	1	5	5	5	5	5	5	5	5	5	5	5	5	5	5	1	5	5	5
96	2	2	2	1	5	3	5	1	1-5 times	Health department	Guidelines for clinical use of antimicrobial agents┋Work experience in clinical┋Academic articles┋Books related to continuing medical education┋Guidance from superior hospitals┋Discussion among colleagues	1	1	0	0	0	1	0	0	0	0	0	4	4	3	3	3	4	4	4	4	4	4	2	2	2	4	2	4	3	4	4	4
97	2	4	2	5	1	1	1	2	6-10 times	Health department┋Chinese center for control and prevention┋Other government organizations	Guidelines for clinical use of antimicrobial agents┋Work experience in clinical┋Guidance from superior hospitals	0	1	0	0	0	1	0	1	0	0	0	4	2	4	4	3	3	3	3	3	4	4	3	5	5	4	4	4	5	4	4	4
98	1	2	2	1	1	2	2	2	1-5 times	Health department	Guidelines for clinical use of antimicrobial agents┋Books related to continuing medical education┋Guidance from superior hospitals┋Discussion among colleagues	1	1	0	0	1	1	1	0	1	0	1	4	3	3	3	4	3	3	3	3	4	4	4	5	5	4	5	4	4	4	4	5
99	2	2	3	1	2	2	2	2	0 times		Guidelines for clinical use of antimicrobial agents┋Work experience in clinical┋Guidance from superior hospitals┋Discussion among colleagues	0	0	1	0	1	1	0	0	0	0	0	5	1	1	5	5	5	5	5	5	5	5	1	1	1	5	1	1	1	5	1	1
100	2	2	2	3	2	2	1	2	1-5 times	Other	Guidelines for clinical use of antimicrobial agents┋Work experience in clinical┋Guidance from superior hospitals┋Discussion among colleagues	1	1	0	1	0	1	1	0	0	0	0	5	4	3	4	4	4	4	4	4	4	4	4	4	4	4	4	4	4	4	4	1
101	1	2	3	1	2	2	3	2	1-5 times	Health department	Guidelines for clinical use of antimicrobial agents┋Work experience in clinical┋Discussion among colleagues	0	1	0	0	0	1	0	0	0	0	0	5	5	4	3	5	5	2	5	5	5	5	5	1	4	5	4	4	4	4	5	5
102	1	2	2	2	3	2	2	2	0 times		Guidelines for clinical use of antimicrobial agents┋Guidance from superior hospitals	0	1	0	0	1	1	0	0	0	0	0	4	4	2	3	4	4	4	4	3	4	4	3	3	3	4	4	3	3	4	4	4
103	1	2	2	2	2	2	3	2	0 times		Academic promotion┋Books related to continuing medical education┋TV, Internet, newspapers and other media┋Guidance from superior hospitals┋Discussion among colleagues	1	1	0	0	0	1	0	0	0	0	0	5	5	3	1	5	5	3	4	4	5	5	3	3	3	4	4	5	3	4	5	5
104	2	2	2	1	1	2	3	1	0 times		Guidelines for clinical use of antimicrobial agents┋Guidance from superior hospitals┋Discussion among colleagues	0	1	1	0	0	1	0	0	0	0	0	4	4	2	3	4	3	4	4	4	4	4	4	3	5	4	3	4	5	3	3	4
105	2	2	1	2	2	2	3	2	1-5 times	Health department	Guidelines for clinical use of antimicrobial agents┋Work experience in clinical┋Guidance from superior hospitals┋Discussion among colleagues	0	1	1	0	0	1	0	0	0	0	0	4	4	2	4	4	4	2	4	4	4	4	3	2	5	5	5	5	3	4	5	5
106	1	2	1	1	2	2	2	2	0 times		Guidelines for clinical use of antimicrobial agents┋Work experience in clinical┋Guidance from superior hospitals┋Discussion among colleagues	1	1	1	0	1	1	0	0	0	0	0	3	4	4	2	4	4	4	4	3	4	3	5	4	3	5	5	5	3	4	2	5
107	2	2	1	2	1	2	1	2	1-5 times	Health department┋Chinese center for control and prevention	Guidelines for clinical use of antimicrobial agents┋Work experience in clinical┋Academic articles┋Academic promotion┋Books related to continuing medical education┋Guidance from superior hospitals	1	1	1	0	1	1	1	0	0	0	0	5	4	4	2	4	5	3	3	2	5	5	4	4	5	5	5	4	4	4	5	5
108	1	2	2	1	2	2	1	2	1-5 times	Health department	Guidelines for clinical use of antimicrobial agents┋Work experience in clinical┋Academic articles┋Academic promotion┋Books related to continuing medical education┋TV, Internet, newspapers and other media┋Guidance from superior hospitals┋Discussion among colleagues	1	1	1	1	0	1	1	0	1	0	0	5	5	3	5	5	5	5	5	3	5	4	4	4	5	5	3	4	5	4	5	2
109	1	2	2	5	3	2	2	2	1-5 times	Health department┋Chinese center for control and prevention	Guidelines for clinical use of antimicrobial agents┋Work experience in clinical┋Academic articles┋Academic promotion┋Books related to continuing medical education┋TV, Internet, newspapers and other media┋Guidance from superior hospitals┋Discussion among colleagues	0	1	0	0	1	1	0	1	0	0	0	3	5	1	2	4	4	4	4	4	4	5	3	2	3	5	3	4	2	4	4	1
110	1	2	1	6	2	2	1	2	1-5 times	Chinese center for control and prevention	Guidance from superior hospitals┋Discussion among colleagues	0	1	0	0	0	1	0	0	0	0	0	3	4	2	2	4	4	4	4	4	4	4	5	4	5	4	4	2	5	4	5	5
111	1	2	2	6	2	2	2	2	1-5 times	Health department	Books related to continuing medical education┋TV, Internet, newspapers and other media┋Guidance from superior hospitals┋Discussion among colleagues	0	1	0	0	0	1	0	0	0	0	0	3	4	2	2	4	2	4	4	4	4	4	5	5	5	4	4	4	5	4	5	5
112	2	1	2	2	2	2	1	2	1-5 times	Health department┋Other	Guidelines for clinical use of antimicrobial agents┋Work experience in clinical┋Academic articles┋Academic promotion┋Books related to continuing medical education┋Guidance from superior hospitals	0	1	1	1	1	1	1	0	0	0	0	3	3	4	3	4	3	4	3	2	3	3	3	3	2	4	5	4	4	5	5	5
113	1	2	2	1	3	2	1	2	1-5 times	Health department	Guidelines for clinical use of antimicrobial agents┋Work experience in clinical┋Academic articles┋Academic promotion┋Books related to continuing medical education┋Guidance from superior hospitals┋Discussion among colleagues	1	1	0	0	1	1	0	0	0	1	1	4	4	4	4	4	4	3	3	3	4	4	4	4	4	5	4	4	4	5	5	5
114	1	2	2	1	1	2	1	2	1-5 times	Other	Guidelines for clinical use of antimicrobial agents┋Work experience in clinical┋Books related to continuing medical education┋Guidance from superior hospitals┋Discussion among colleagues	1	1	0	0	0	1	1	0	0	0	0	4	5	4	3	4	4	4	4	4	4	5	4	4	5	4	4	3	5	4	5	5
115	1	2	2	1	1	2	1	1	0 times		Guidelines for clinical use of antimicrobial agents┋Work experience in clinical┋Books related to continuing medical education┋TV, Internet, newspapers and other media┋Guidance from superior hospitals	0	1	1	0	0	1	1	0	0	0	0	4	4	2	3	3	2	3	4	3	4	5	4	3	4	4	4	3	3	4	5	5
116	2	2	1	5	2	2	1	2	1-5 times	Health department┋Chinese center for control and prevention	Guidelines for clinical use of antimicrobial agents┋Work experience in clinical┋Academic articles┋Academic promotion┋Books related to continuing medical education┋TV, Internet, newspapers and other media┋Guidance from superior hospitals┋Discussion among colleagues	0	1	0	1	1	1	0	0	1	1	0	3	4	4	2	4	5	4	4	4	4	4	2	2	5	5	3	1	5	5	5	5
117	1	2	1	3	2	2	3	2	1-5 times	Health department	Guidelines for clinical use of antimicrobial agents┋TV, Internet, newspapers and other media	0	0	0	0	1	1	1	1	0	0	0	4	3	2	4	4	4	4	4	4	4	4	4	4	4	3	4	4	4	4	5	5
118	1	2	2	6	1	2	1	2	1-5 times	Other	Guidelines for clinical use of antimicrobial agents┋Work experience in clinical┋Guidance from superior hospitals┋Discussion among colleagues	0	1	0	0	0	1	0	0	0	0	0	4	4	4	3	4	3	2	4	3	4	4	5	2	4	5	4	3	5	5	5	1
119	1	2	2	2	2	2	1	2	1-5 times	Other	Guidelines for clinical use of antimicrobial agents┋Work experience in clinical┋Academic promotion┋Books related to continuing medical education┋Discussion among colleagues	1	1	1	0	1	1	0	0	0	0	0	5	5	1	3	5	4	4	4	4	5	5	5	1	5	5	3	4	5	5	5	1
120	1	2	2	4	2	2	1	2	6-10 times	Health department	Guidelines for clinical use of antimicrobial agents┋Academic articles┋Books related to continuing medical education┋Guidance from superior hospitals	0	1	0	0	1	1	1	0	0	0	0	4	4	4	5	5	4	3	2	2	5	5	4	3	4	5	5	4	5	5	4	5
121	2	1	1	1	2	2	1	2	1-5 times	Health department┋Chinese center for control and prevention	Guidelines for clinical use of antimicrobial agents┋Work experience in clinical┋Books related to continuing medical education┋TV, Internet, newspapers and other media┋Guidance from superior hospitals┋Discussion among colleagues	0	1	0	0	0	1	0	0	0	0	0	4	2	2	4	4	4	4	4	4	4	4	2	2	2	4	2	2	2	4	4	4
122	2	2	1	1	1	2	3	2	1-5 times	Health department┋Chinese center for control and prevention┋Other government organizations┋Colleges	Guidelines for clinical use of antimicrobial agents┋Work experience in clinical┋Academic articles┋Academic promotion┋Books related to continuing medical education┋TV, Internet, newspapers and other media┋Guidance from superior hospitals┋Discussion among colleagues	1	1	0	0	0	1	0	0	0	1	0	5	1	1	5	5	5	5	5	5	5	5	2	2	2	4	2	2	2	4	5	5
123	1	2	2	2	1	2	1	1	1-5 times	Health department┋Chinese center for control and prevention	Guidelines for clinical use of antimicrobial agents┋Work experience in clinical┋Books related to continuing medical education	1	1	0	0	1	1	1	0	0	1	0	4	4	4	4	4	5	5	5	3	5	5	5	4	5	1	4	4	3	5	5	5
124	1	2	2	1	3	2	1	2	1-5 times	Health department	Guidelines for clinical use of antimicrobial agents┋Guidance from superior hospitals	0	0	0	0	1	0	0	0	0	0	0	4	3	4	2	2	3	2	2	2	4	4	5	3	5	5	4	4	4	5	3	3
125	1	2	2	1	2	2	1	2	1-5 times	Health department┋Chinese center for control and prevention┋Other government organizations┋Colleges	Guidelines for clinical use of antimicrobial agents┋Work experience in clinical┋Academic articles┋Academic promotion┋Books related to continuing medical education┋TV, Internet, newspapers and other media┋Guidance from superior hospitals┋Discussion among colleagues	1	1	0	0	0	1	0	0	0	1	0	5	1	1	5	5	5	5	5	5	5	5	2	2	2	4	2	2	2	4	5	5
126	1	1	2	1	1	2	1	2	1-5 times	Health department┋Chinese center for control and prevention	Guidelines for clinical use of antimicrobial agents┋Work experience in clinical┋Guidance from superior hospitals┋Discussion among colleagues	1	1	0	0	1	1	0	0	0	0	0	4	4	2	4	4	4	4	4	4	4	4	4	3	4	4	4	5	5	4	5	5
127	1	2	2	6	2	2	1	2	0 times		Guidelines for clinical use of antimicrobial agents┋Work experience in clinical┋Books related to continuing medical education┋TV, Internet, newspapers and other media┋Guidance from superior hospitals┋Discussion among colleagues	1	1	1	1	1	1	0	0	0	0	0	5	4	1	5	5	5	5	5	5	5	5	3	4	3	5	3	4	4	5	5	5
128	1	2	2	4	1	2	1	2	1-5 times	Health department	Guidelines for clinical use of antimicrobial agents┋Work experience in clinical┋Books related to continuing medical education┋TV, Internet, newspapers and other media┋Guidance from superior hospitals┋Discussion among colleagues	0	1	1	0	0	1	0	0	0	0	0	4	4	1	4	5	4	4	4	2	4	4	2	2	1	5	4	3	3	4	4	5
129	1	1	2	2	1	2	2	2	1-5 times	Health department┋Chinese center for control and prevention	Guidelines for clinical use of antimicrobial agents┋Work experience in clinical┋Academic articles┋Academic promotion┋Books related to continuing medical education┋Guidance from superior hospitals┋Discussion among colleagues	1	1	0	0	1	1	0	0	0	0	0	5	5	4	2	5	1	5	5	5	5	5	4	2	5	5	3	5	3	4	5	5
130	2	2	2	3	2	2	1	2	1-5 times	Health department	Guidelines for clinical use of antimicrobial agents┋Work experience in clinical┋Academic articles┋Guidance from superior hospitals	0	1	0	0	0	1	1	0	0	0	0	4	4	2	4	4	4	4	4	4	4	4	3	3	5	4	3	4	5	4	4	5
131	2	2	2	4	1	2	1	2	1-5 times	Health department┋Chinese center for control and prevention	Guidelines for clinical use of antimicrobial agents┋Work experience in clinical	1	1	0	1	1	1	1	0	0	0	0	4	4	4	4	4	4	4	4	3	4	4	4	4	4	5	4	3	5	5	5	5
132	2	1	1	5	2	2	2	2	1-5 times	Other	Guidelines for clinical use of antimicrobial agents┋Work experience in clinical┋Books related to continuing medical education┋Guidance from superior hospitals	1	1	0	0	1	1	0	0	0	0	0	5	5	4	2	5	5	5	5	5	5	5	3	2	2	5	1	1	2	5	5	5
133	1	1	1	3	2	2	2	2	1-5 times	Health department	Guidelines for clinical use of antimicrobial agents┋Work experience in clinical┋Books related to continuing medical education┋Guidance from superior hospitals┋Discussion among colleagues	0	1	1	0	0	1	1	0	1	0	0	2	5	4	1	4	4	3	2	2	5	5	4	4	4	4	5	3	4	4	4	5
134	1	2	1	1	2	2	2	2	1-5 times	Health department┋Chinese center for control and prevention┋Other	Guidelines for clinical use of antimicrobial agents┋Work experience in clinical┋Academic promotion┋Books related to continuing medical education┋TV, Internet, newspapers and other media┋Discussion among colleagues	1	1	1	0	1	1	1	1	0	0	0	4	4	4	5	5	5	5	5	5	5	5	5	4	4	5	3	3	4	2	5	5
135	1	2	2	2	2	2	2	2	1-5 times	Health department┋Chinese center for control and prevention	Guidelines for clinical use of antimicrobial agents┋Work experience in clinical┋Books related to continuing medical education	0	1	1	0	1	1	0	0	0	0	0	5	2	4	3	5	4	5	4	4	4	5	3	2	3	4	4	3	5	4	5	5
136	2	2	2	3	1	2	1	1	1-5 times	Health department	Guidelines for clinical use of antimicrobial agents┋Work experience in clinical┋Books related to continuing medical education┋Guidance from superior hospitals	0	1	0	1	0	1	0	0	0	0	0	4	4	4	4	4	4	3	3	2	4	4	4	4	5	5	4	4	3	4	5	1
137	2	2	2	3	2	2	1	2	1-5 times	Health department	Guidelines for clinical use of antimicrobial agents┋Work experience in clinical┋Academic articles┋TV, Internet, newspapers and other media┋Guidance from superior hospitals┋Discussion among colleagues	0	1	0	1	0	1	0	0	0	0	0	4	4	4	4	4	4	3	3	2	4	4	4	4	5	5	4	4	3	4	5	1
138	2	1	2	1	2	2	1	2	1-5 times	Health department┋Chinese center for control and prevention	Guidelines for clinical use of antimicrobial agents┋Work experience in clinical┋Books related to continuing medical education┋TV, Internet, newspapers and other media┋Guidance from superior hospitals┋Discussion among colleagues	0	1	0	0	0	1	1	0	0	0	0	4	4	2	5	5	5	4	4	4	4	4	3	4	5	5	4	5	5	5	5	5
139	2	2	1	1	1	2	1	2	1-5 times	Health department	Guidelines for clinical use of antimicrobial agents┋Work experience in clinical┋Books related to continuing medical education┋Guidance from superior hospitals	1	1	0	0	1	1	1	0	0	0	1	4	4	4	4	4	3	3	3	3	4	4	4	2	4	4	4	4	5	4	4	5
140	1	2	2	2	2	2	1	2	6-10 times	Health department┋Chinese center for control and prevention┋Other government organizations	Guidelines for clinical use of antimicrobial agents┋Work experience in clinical┋Academic articles┋Academic promotion	0	1	0	1	1	1	0	0	0	0	0	5	5	3	5	5	5	5	5	5	5	5	5	5	5	5	5	5	5	5	5	4
141	2	2	1	1	2	2	2	2	1-5 times	Health department	Guidelines for clinical use of antimicrobial agents┋Work experience in clinical┋Academic articles┋Academic promotion┋Books related to continuing medical education┋TV, Internet, newspapers and other media┋Guidance from superior hospitals┋Discussion among colleagues	0	1	1	0	1	1	1	0	0	1	0	4	2	4	4	5	4	4	4	4	5	5	5	1	5	5	3	3	4	3	3	5
142	2	2	1	2	3	2	2	1	0 times		Guidelines for clinical use of antimicrobial agents┋Work experience in clinical┋Academic articles┋Books related to continuing medical education┋TV, Internet, newspapers and other media┋Guidance from superior hospitals┋Discussion among colleagues	0	1	1	0	1	1	1	0	0	1	0	4	4	5	4	5	5	5	5	5	5	5	5	1	5	5	3	3	5	2	3	5
143	1	1	2	3	3	2	2	2	1-5 times	Health department	Guidelines for clinical use of antimicrobial agents┋Work experience in clinical┋Books related to continuing medical education┋Guidance from superior hospitals┋Discussion among colleagues	1	1	1	0	0	1	0	0	0	0	0	5	5	4	4	4	4	3	2	4	4	5	5	4	5	4	5	4	5	5	5	5
144	1	3	2	5	1	2	1	2	0 times		Guidelines for clinical use of antimicrobial agents┋Work experience in clinical┋Books related to continuing medical education┋Discussion among colleagues	0	1	0	0	0	1	0	0	0	0	0	5	4	4	5	5	5	5	5	5	5	5	3	1	5	5	5	4	5	4	5	5
145	1	2	2	1	1	1	1	2	6-10 times	Health department┋Chinese center for control and prevention┋Other government organizations	Guidelines for clinical use of antimicrobial agents┋Work experience in clinical┋Academic articles┋Academic promotion┋Books related to continuing medical education┋TV, Internet, newspapers and other media┋Guidance from superior hospitals┋Discussion among colleagues	0	1	0	1	0	1	0	0	0	0	0	5	2	2	5	5	4	4	4	4	5	5	2	3	4	4	2	4	2	4	4	5
146	1	3	2	3	1	1	1	2	1-5 times	Health department┋Chinese center for control and prevention┋Other government organizations	Guidelines for clinical use of antimicrobial agents┋Work experience in clinical┋Academic articles┋Academic promotion┋Books related to continuing medical education┋TV, Internet, newspapers and other media┋Guidance from superior hospitals	0	1	0	0	0	1	0	1	0	0	0	4	4	4	4	4	2	4	4	4	4	4	4	4	4	4	4	5	5	4	5	5
147	1	3	2	1	1	1	1	2	1-5 times	Health department┋Chinese center for control and prevention┋Other government organizations┋Colleges	Guidelines for clinical use of antimicrobial agents┋Work experience in clinical┋Academic articles┋Academic promotion┋Books related to continuing medical education┋TV, Internet, newspapers and other media┋Guidance from superior hospitals┋Discussion among colleagues	0	0	1	0	0	0	1	0	0	0	0	4	4	4	2	4	4	3	3	3	4	4	4	4	5	5	4	4	3	4	5	5
148	2	2	1	2	2	2	3	2	1-5 times	Health department┋Chinese center for control and prevention	Guidelines for clinical use of antimicrobial agents┋Work experience in clinical┋Books related to continuing medical education┋TV, Internet, newspapers and other media┋Guidance from superior hospitals┋Discussion among colleagues	1	1	0	0	0	1	0	0	0	0	0	5	4	4	2	4	4	4	4	4	4	4	3	3	3	5	3	3	3	4	5	3
149	2	2	1	1	2	2	3	2	1-5 times	Health department┋Colleges	Guidelines for clinical use of antimicrobial agents┋Books related to continuing medical education┋TV, Internet, newspapers and other media┋Guidance from superior hospitals	1	1	1	1	1	1	1	1	0	0	0	4	2	4	5	5	4	2	4	4	5	5	3	3	5	5	2	3	2	3	5	5
150	2	2	1	2	2	2	2	2	6-10 times	Health department┋Chinese center for control and prevention	Guidelines for clinical use of antimicrobial agents┋Work experience in clinical┋Books related to continuing medical education┋Guidance from superior hospitals	1	1	0	0	1	1	1	1	0	0	1	4	4	4	2	4	3	2	2	2	4	4	3	4	5	5	3	4	3	5	5	5
151	2	2	1	1	3	2	2	2	1-5 times	Health department┋Chinese center for control and prevention	Guidelines for clinical use of antimicrobial agents┋Work experience in clinical┋Academic articles┋Academic promotion┋Books related to continuing medical education┋TV, Internet, newspapers and other media┋Guidance from superior hospitals┋Discussion among colleagues	0	1	1	0	0	1	1	0	0	0	0	5	4	4	4	5	4	4	4	4	4	4	3	3	4	5	4	5	4	4	5	5
152	1	2	2	3	1	2	2	2	0 times		Guidelines for clinical use of antimicrobial agents┋Books related to continuing medical education┋TV, Internet, newspapers and other media┋Guidance from superior hospitals	0	1	1	0	0	1	1	1	1	0	0	4	4	4	3	4	4	3	3	4	4	4	4	5	3	4	4	4	4	4	5	5
153	1	1	1	6	2	2	1	2	1-5 times	Health department┋Chinese center for control and prevention	Guidelines for clinical use of antimicrobial agents┋Work experience in clinical┋Academic articles┋Academic promotion┋Books related to continuing medical education┋TV, Internet, newspapers and other media┋Guidance from superior hospitals┋Discussion among colleagues	1	1	0	0	0	1	0	0	0	0	0	5	4	2	5	5	5	5	5	5	5	5	3	5	5	5	5	5	5	5	5	5
154	1	2	1	4	2	2	1	2	6-10 times	Health department┋Chinese center for control and prevention	Guidelines for clinical use of antimicrobial agents┋Work experience in clinical┋Academic articles┋Academic promotion┋Books related to continuing medical education┋Guidance from superior hospitals	1	1	1	0	1	1	1	1	0	0	1	4	4	4	2	4	3	2	2	2	4	4	5	2	5	5	5	3	4	4	5	1
155	1	1	1	6	2	2	2	2	1-5 times	Health department┋Chinese center for control and prevention	Guidelines for clinical use of antimicrobial agents┋Work experience in clinical┋Books related to continuing medical education┋TV, Internet, newspapers and other media┋Guidance from superior hospitals┋Discussion among colleagues	1	1	1	0	0	1	1	1	0	0	0	5	5	5	1	5	5	1	1	1	5	5	4	5	5	5	5	3	5	5	5	5
156	1	2	1	2	2	2	2	2	1-5 times	Health department┋Chinese center for control and prevention	Guidelines for clinical use of antimicrobial agents┋Work experience in clinical┋Academic articles┋Academic promotion┋Books related to continuing medical education┋TV, Internet, newspapers and other media┋Guidance from superior hospitals┋Discussion among colleagues	0	1	0	0	1	1	1	0	0	0	0	5	5	3	5	5	5	3	3	3	5	5	5	2	5	5	1	3	5	5	4	5
157	1	2	2	1	1	2	1	2	1-5 times	Health department┋Colleges	Guidelines for clinical use of antimicrobial agents┋Academic articles┋Books related to continuing medical education	1	1	0	0	1	1	1	0	0	1	0	5	4	2	4	4	4	4	4	4	5	5	5	2	5	5	2	5	3	5	5	2
158	2	2	1	3	1	2	1	2	1-5 times	Health department	Guidelines for clinical use of antimicrobial agents┋Work experience in clinical┋Books related to continuing medical education	0	1	1	0	0	1	1	0	0	0	0	4	4	4	4	4	4	4	4	4	4	4	3	3	4	5	5	4	3	3	5	5
159	1	1	2	3	2	2	2	2	1-5 times	Health department	Guidelines for clinical use of antimicrobial agents┋Work experience in clinical┋Books related to continuing medical education┋TV, Internet, newspapers and other media	0	1	0	0	0	1	0	0	1	0	0	4	4	4	2	4	4	2	2	2	2	2	3	1	2	5	4	4	4	5	4	4
160	1	1	2	6	1	2	3	2	1-5 times	Health department	Guidelines for clinical use of antimicrobial agents┋Books related to continuing medical education┋Guidance from superior hospitals	1	1	1	0	0	1	1	1	0	0	0	5	4	3	3	4	5	3	3	3	5	5	5	5	4	5	5	5	4	4	5	1
161	1	1	2	5	3	2	3	2	6-10 times	Health department	Guidelines for clinical use of antimicrobial agents┋Work experience in clinical┋Guidance from superior hospitals	0	1	0	0	0	1	1	0	0	0	0	4	4	4	4	5	5	5	5	5	5	5	4	2	5	5	3	3	4	5	5	5
162	2	2	2	1	2	2	2	1	≥11 times	Health department	Guidelines for clinical use of antimicrobial agents┋Work experience in clinical┋Academic articles┋Books related to continuing medical education┋Discussion among colleagues	0	1	0	0	0	1	1	0	0	0	0	4	2	2	4	4	4	4	4	4	4	4	3	4	5	5	3	5	4	5	5	5
163	1	2	1	2	2	2	1	2	1-5 times	Health department	Guidelines for clinical use of antimicrobial agents┋Work experience in clinical┋Academic articles┋Academic promotion┋Books related to continuing medical education┋TV, Internet, newspapers and other media┋Guidance from superior hospitals┋Discussion among colleagues	1	1	0	0	1	1	0	0	1	0	0	4	5	5	2	5	2	2	4	2	4	4	5	3	5	5	5	5	5	5	5	5
164	1	2	1	1	2	2	1	2	1-5 times	Health department	Guidelines for clinical use of antimicrobial agents┋Work experience in clinical┋Guidance from superior hospitals	1	1	1	0	0	1	0	0	0	0	0	4	4	4	4	4	4	4	4	4	4	4	5	4	5	5	4	4	5	5	5	5
165	2	2	2	1	2	2	2	2	1-5 times	Health department┋Chinese center for control and prevention	Guidelines for clinical use of antimicrobial agents┋Work experience in clinical┋Academic articles┋Academic promotion┋Books related to continuing medical education┋Guidance from superior hospitals	1	0	0	0	1	1	0	0	0	0	1	5	2	2	4	4	4	3	4	4	5	5	3	3	5	4	3	4	4	4	5	5
166	2	2	2	1	2	2	1	2	1-5 times	Health department	Guidelines for clinical use of antimicrobial agents┋Work experience in clinical┋Academic articles┋Academic promotion┋Books related to continuing medical education┋TV, Internet, newspapers and other media┋Guidance from superior hospitals┋Discussion among colleagues	1	1	0	0	0	1	0	0	0	0	0	5	1	2	4	4	4	4	4	4	4	4	3	3	3	3	3	3	3	3	5	4
167	1	2	2	1	2	2	2	2	1-5 times	Chinese center for control and prevention	Guidelines for clinical use of antimicrobial agents┋Work experience in clinical┋Books related to continuing medical education┋Discussion among colleagues	1	1	1	0	0	1	1	0	0	0	0	4	4	2	4	4	5	4	4	4	4	4	4	4	3	5	4	4	3	4	4	4
168	1	1	1	6	1	2	1	2	1-5 times	Health department	Guidelines for clinical use of antimicrobial agents┋Work experience in clinical	1	0	0	0	0	1	0	1	0	0	0	4	4	2	4	5	4	4	4	4	4	4	4	5	4	5	4	4	4	4	5	5
169	1	2	2	6	2	2	2	2	1-5 times	Health department┋Chinese center for control and prevention	Guidelines for clinical use of antimicrobial agents┋Work experience in clinical┋Books related to continuing medical education┋Guidance from superior hospitals┋Discussion among colleagues	1	1	0	0	0	1	0	0	0	0	0	5	4	2	4	5	5	5	4	4	5	5	3	4	3	5	4	3	3	4	4	5
170	1	2	2	4	5	2	1	2	6-10 times	Health department	Guidelines for clinical use of antimicrobial agents┋Work experience in clinical┋Academic articles	1	1	1	0	0	1	0	0	0	0	0	5	1	1	5	5	5	5	5	5	5	5	2	1	4	4	4	2	3	5	5	4
171	2	2	1	3	2	2	4	2	1-5 times	Health department┋Chinese center for control and prevention	Guidelines for clinical use of antimicrobial agents┋Work experience in clinical┋Books related to continuing medical education┋Guidance from superior hospitals┋Discussion among colleagues	1	1	0	0	0	1	0	0	0	0	0	5	4	4	2	5	4	3	3	3	5	5	4	4	5	5	4	5	4	5	5	5
172	2	2	2	2	1	2	1	2	1-5 times	Health department┋Chinese center for control and prevention┋Other government organizations	Guidelines for clinical use of antimicrobial agents┋Work experience in clinical┋Guidance from superior hospitals	0	1	0	0	0	0	0	0	0	0	0	4	1	4	3	5	5	5	5	5	5	5	2	2	4	4	4	4	4	2	4	4
173	1	2	2	3	1	2	2	2	1-5 times	Health department	Guidelines for clinical use of antimicrobial agents┋Work experience in clinical┋Academic articles┋Academic promotion┋Books related to continuing medical education┋TV, Internet, newspapers and other media┋Guidance from superior hospitals	0	1	0	0	0	1	0	0	0	0	0	4	4	2	4	4	4	4	4	4	4	4	3	4	5	5	5	5	4	5	5	5
174	2	2	1	6	2	2	2	1	0 times		Guidelines for clinical use of antimicrobial agents┋Work experience in clinical┋Books related to continuing medical education┋Guidance from superior hospitals	1	1	1	0	0	1	0	1	0	0	0	5	5	4	2	5	5	5	5	5	5	5	4	5	5	5	1	4	4	5	5	5
175	1	1	1	6	2	2	2	2	1-5 times	Health department┋Chinese center for control and prevention┋Colleges	Guidelines for clinical use of antimicrobial agents┋Work experience in clinical┋Academic articles┋Academic promotion┋Books related to continuing medical education┋TV, Internet, newspapers and other media┋Guidance from superior hospitals┋Discussion among colleagues	1	1	1	0	1	1	1	0	1	0	0	4	4	4	2	5	4	4	4	4	4	4	3	5	5	5	5	3	5	5	5	1
176	2	1	1	2	2	2	3	1	1-5 times	Health department┋Chinese center for control and prevention	Guidelines for clinical use of antimicrobial agents┋Work experience in clinical┋Books related to continuing medical education┋TV, Internet, newspapers and other media┋Guidance from superior hospitals	1	1	1	0	0	1	0	1	1	0	0	5	5	4	2	5	5	5	4	1	5	5	4	5	5	5	1	4	4	5	5	5
177	1	1	1	6	2	2	2	1	1-5 times	Health department┋Chinese center for control and prevention┋Other government organizations	Guidelines for clinical use of antimicrobial agents┋Work experience in clinical┋Books related to continuing medical education┋TV, Internet, newspapers and other media┋Guidance from superior hospitals	1	1	1	0	0	1	0	1	0	0	0	5	5	4	2	5	5	5	5	5	5	5	4	5	5	5	1	4	4	5	5	5
178	2	1	1	4	1	2	1	2	6-10 times	Health department┋Chinese center for control and prevention	Guidelines for clinical use of antimicrobial agents┋Work experience in clinical┋Books related to continuing medical education┋TV, Internet, newspapers and other media┋Guidance from superior hospitals┋Discussion among colleagues	1	1	0	0	0	1	0	0	1	0	0	4	5	5	1	5	5	1	5	1	5	5	5	5	5	5	5	5	5	5	4	4
179	1	2	2	1	1	2	1	2	6-10 times	Health department┋Chinese center for control and prevention	Guidelines for clinical use of antimicrobial agents┋Work experience in clinical┋Academic articles┋Academic promotion┋Books related to continuing medical education┋TV, Internet, newspapers and other media┋Guidance from superior hospitals┋Discussion among colleagues	0	1	0	0	0	1	0	1	0	0	0	5	4	4	5	5	5	5	5	5	3	3	5	2	3	5	2	3	1	5	4	5
180	2	2	1	1	2	2	4	2	1-5 times	Other	Guidelines for clinical use of antimicrobial agents┋Academic articles┋Academic promotion┋Books related to continuing medical education┋TV, Internet, newspapers and other media┋Guidance from superior hospitals┋Discussion among colleagues	1	1	1	0	0	1	0	1	0	0	0	4	4	4	2	5	2	4	4	4	5	5	3	2	3	4	3	3	3	4	5	5
181	2	2	2	2	1	2	1	2	6-10 times	Health department	Guidelines for clinical use of antimicrobial agents┋Work experience in clinical┋Academic articles┋Academic promotion┋Books related to continuing medical education┋Guidance from superior hospitals	1	1	1	0	0	1	0	0	0	0	0	5	5	4	2	4	4	3	2	2	5	5	4	5	4	5	5	5	3	4	4	4
182	1	2	2	7	1	2	1	2	1-5 times	Health department	Guidelines for clinical use of antimicrobial agents┋Work experience in clinical┋Books related to continuing medical education┋Guidance from superior hospitals	1	1	0	1	0	1	0	0	0	0	0	4	4	2	4	5	4	4	4	4	5	4	3	5	5	5	5	4	4	5	5	1
183	2	4	2	4	2	1	3	2	1-5 times	Health department┋Chinese center for control and prevention	Guidelines for clinical use of antimicrobial agents┋Work experience in clinical┋Academic articles┋Academic promotion┋Books related to continuing medical education┋TV, Internet, newspapers and other media┋Guidance from superior hospitals┋Discussion among colleagues	1	1	1	0	1	1	0	0	1	0	0	4	4	3	4	5	2	3	3	3	4	4	4	3	4	4	3	3	5	4	5	5
184	2	4	2	1	2	1	2	2	6-10 times	Health department┋Chinese center for control and prevention	Academic articles	0	1	1	1	0	1	0	0	0	0	0	2	4	4	3	4	3	2	2	2	2	2	3	3	3	3	3	3	3	3	3	2
185	2	4	3	4	4	2	3	2	1-5 times	Health department┋Chinese center for control and prevention	Guidelines for clinical use of antimicrobial agents┋Work experience in clinical┋Books related to continuing medical education	0	1	1	0	0	1	1	0	0	0	0	4	4	4	4	4	4	2	2	2	4	4	5	5	5	5	5	3	4	5	5	5
186	1	4	2	1	4	1	5	1	1-5 times	Other	Guidelines for clinical use of antimicrobial agents┋Work experience in clinical┋Books related to continuing medical education┋Guidance from superior hospitals┋Discussion among colleagues	1	1	0	1	1	1	1	0	0	0	1	4	4	4	3	4	4	3	3	4	1	4	5	3	3	5	2	5	4	4	4	4
187	2	4	2	2	1	1	1	2	1-5 times	Health department	Guidelines for clinical use of antimicrobial agents┋Work experience in clinical┋Academic articles┋Academic promotion┋Books related to continuing medical education┋TV, Internet, newspapers and other media┋Guidance from superior hospitals┋Discussion among colleagues	0	1	0	0	0	1	0	0	0	0	0	5	5	5	5	5	5	5	5	5	5	5	4	4	5	5	4	5	5	5	4	5
188	2	4	2	1	3	2	3	2	1-5 times	Chinese center for control and prevention	Guidelines for clinical use of antimicrobial agents┋Work experience in clinical┋Books related to continuing medical education	1	1	0	1	1	1	1	0	0	0	1	4	4	3	4	4	4	4	4	4	4	4	4	4	3	4	3	4	4	4	4	4
189	2	1	2	4	1	1	1	2	1-5 times	Health department┋Chinese center for control and prevention┋Other government organizations	Guidelines for clinical use of antimicrobial agents┋Work experience in clinical┋Academic articles┋Academic promotion┋Books related to continuing medical education┋TV, Internet, newspapers and other media┋Guidance from superior hospitals┋Discussion among colleagues	0	0	1	0	0	1	0	0	0	0	0	4	2	2	4	4	4	4	4	4	4	4	5	4	5	4	4	5	4	1	5	5
190	2	4	2	1	3	2	3	2	≥11 times	Health department┋Chinese center for control and prevention┋Other government organizations	Guidelines for clinical use of antimicrobial agents┋Work experience in clinical┋Academic articles┋Academic promotion┋Books related to continuing medical education┋TV, Internet, newspapers and other media┋Guidance from superior hospitals┋Discussion among colleagues	0	1	0	0	0	1	0	0	0	0	0	5	5	5	5	5	5	5	5	3	5	5	5	5	4	5	5	4	3	3	5	5
191	1	4	2	2	2	2	2	2	1-5 times	Health department┋Chinese center for control and prevention┋Other government organizations	Guidelines for clinical use of antimicrobial agents┋Work experience in clinical┋Books related to continuing medical education┋TV, Internet, newspapers and other media┋Guidance from superior hospitals┋Discussion among colleagues	0	1	1	0	1	1	1	0	0	0	0	4	4	4	4	5	4	3	3	3	4	4	3	3	5	5	4	5	5	4	5	1
192	2	4	2	3	1	2	1	2	1-5 times	Health department┋Other	Guidelines for clinical use of antimicrobial agents┋Work experience in clinical┋Books related to continuing medical education┋Guidance from superior hospitals┋Discussion among colleagues	0	1	0	1	1	1	0	0	0	0	0	3	4	3	3	4	4	4	4	4	4	4	3	4	3	5	3	4	4	5	5	5
193	1	4	2	7	1	2	2	2	1-5 times	Health department┋Chinese center for control and prevention	Guidelines for clinical use of antimicrobial agents┋Work experience in clinical┋Books related to continuing medical education┋TV, Internet, newspapers and other media	0	0	0	0	0	1	0	0	0	0	0	4	4	4	2	2	4	2	4	2	4	4	4	5	5	5	4	4	4	5	5	5
194	2	4	3	3	3	2	4	2	6-10 times	Health department	Guidelines for clinical use of antimicrobial agents┋Books related to continuing medical education┋TV, Internet, newspapers and other media┋Guidance from superior hospitals┋Discussion among colleagues	1	0	0	0	0	1	0	0	0	0	0	4	2	2	4	4	4	4	4	4	4	4	5	5	5	5	5	5	5	5	4	5
195	2	4	2	2	3	2	3	2	6-10 times	Health department┋Chinese center for control and prevention┋Other government organizations	Guidelines for clinical use of antimicrobial agents┋Work experience in clinical┋Academic articles┋Academic promotion┋Books related to continuing medical education┋TV, Internet, newspapers and other media┋Guidance from superior hospitals┋Discussion among colleagues	0	1	0	0	0	1	0	0	0	0	0	5	5	1	5	5	5	1	1	1	5	5	5	5	5	5	5	5	5	5	5	5
196	2	4	2	2	1	2	1	2	≥11 times	Health department┋Chinese center for control and prevention	Guidelines for clinical use of antimicrobial agents┋Work experience in clinical┋Academic articles┋Academic promotion┋Books related to continuing medical education┋TV, Internet, newspapers and other media┋Guidance from superior hospitals┋Discussion among colleagues	0	1	0	0	0	1	0	0	0	0	0	5	4	4	2	5	5	3	3	1	5	5	4	3	3	5	3	5	5	4	4	5
197	2	4	2	3	3	2	2	2	1-5 times	Health department┋Other government organizations	Guidelines for clinical use of antimicrobial agents┋Work experience in clinical┋Books related to continuing medical education┋TV, Internet, newspapers and other media┋Guidance from superior hospitals┋Discussion among colleagues	0	0	0	0	0	1	0	0	0	0	0	4	3	2	4	4	5	4	4	4	4	4	3	3	4	5	1	1	3	4	4	3
198	2	4	2	1	1	1	1	2	1-5 times	Health department	Guidelines for clinical use of antimicrobial agents┋Work experience in clinical┋Academic articles	0	1	0	0	1	0	0	0	0	0	0	5	1	1	5	5	5	5	5	5	5	5	5	5	5	1	5	5	5	1	5	5
199	1	4	2	2	1	2	1	2	6-10 times	Health department┋Chinese center for control and prevention	Guidelines for clinical use of antimicrobial agents┋Work experience in clinical┋Academic articles┋Books related to continuing medical education┋Guidance from superior hospitals┋Discussion among colleagues	1	1	0	0	0	1	0	0	0	0	0	4	4	2	3	4	4	4	3	3	4	4	4	3	4	5	4	3	4	5	4	5
200	2	4	2	1	4	2	2	2	6-10 times	Health department┋Chinese center for control and prevention┋Other government organizations	Guidelines for clinical use of antimicrobial agents┋Work experience in clinical┋Academic articles┋Academic promotion┋Books related to continuing medical education┋TV, Internet, newspapers and other media┋Guidance from superior hospitals┋Discussion among colleagues	0	0	1	0	0	1	0	0	0	0	0	5	1	1	5	5	5	5	5	5	5	5	1	1	1	5	1	1	1	5	5	5
201	2	4	2	3	1	1	1	2	1-5 times	Health department	Guidelines for clinical use of antimicrobial agents┋Work experience in clinical┋Academic articles┋Books related to continuing medical education┋Guidance from superior hospitals┋Discussion among colleagues	1	1	1	0	0	1	0	0	0	0	0	4	5	4	2	4	4	3	4	3	4	4	3	5	4	5	4	4	4	4	4	5
202	1	4	2	2	2	2	1	2	1-5 times	Health department	Guidelines for clinical use of antimicrobial agents┋Work experience in clinical┋Books related to continuing medical education┋Guidance from superior hospitals┋Discussion among colleagues	1	1	0	0	1	1	0	0	0	0	1	4	4	4	3	4	4	3	4	4	4	4	5	4	4	4	4	4	3	4	4	1
203	1	1	1	3	1	2	2	2	1-5 times	Health department	Guidelines for clinical use of antimicrobial agents┋Work experience in clinical┋Guidance from superior hospitals┋Discussion among colleagues	0	1	0	0	1	1	1	0	0	0	0	4	4	4	3	5	4	4	4	3	4	4	4	2	3	4	4	5	5	4	5	5
204	1	2	1	1	2	2	2	2	0 times		Guidelines for clinical use of antimicrobial agents┋Books related to continuing medical education┋Discussion among colleagues	0	1	1	0	1	1	1	0	0	0	0	4	2	3	3	4	2	3	3	3	4	4	3	2	5	5	4	1	1	4	5	5
205	1	1	1	1	1	2	1	2	≥11 times	Health department┋Chinese center for control and prevention┋Other government organizations┋Colleges	Guidelines for clinical use of antimicrobial agents┋Work experience in clinical┋Academic articles┋Academic promotion┋Books related to continuing medical education┋TV, Internet, newspapers and other media┋Guidance from superior hospitals┋Discussion among colleagues	0	1	1	0	1	1	1	0	0	0	0	5	5	4	4	5	4	4	4	4	4	4	4	4	5	5	5	5	5	4	5	4
206	2	2	2	3	2	2	1	2	1-5 times	Health department┋Chinese center for control and prevention┋Other government organizations┋Colleges	Guidelines for clinical use of antimicrobial agents┋Work experience in clinical┋Academic articles	1	1	0	0	1	0	0	0	0	0	0	5	1	1	5	5	5	5	5	5	5	5	1	1	1	5	1	1	1	5	5	5
207	2	2	2	3	1	1	1	2	1-5 times	Health department┋Chinese center for control and prevention	Guidelines for clinical use of antimicrobial agents┋Work experience in clinical┋Academic articles┋Academic promotion┋Books related to continuing medical education┋TV, Internet, newspapers and other media┋Guidance from superior hospitals┋Discussion among colleagues	0	1	0	0	0	1	0	0	0	0	0	4	4	3	2	4	5	3	3	3	4	4	4	3	4	5	5	4	3	5	5	3
208	1	1	1	3	1	2	2	2	1-5 times	Health department	Guidelines for clinical use of antimicrobial agents	1	1	0	0	0	1	1	0	0	0	0	4	4	3	3	4	5	5	5	3	3	4	4	3	3	4	3	3	3	3	3	3
209	1	2	2	3	1	2	1	2	1-5 times	Health department┋Chinese center for control and prevention	Guidelines for clinical use of antimicrobial agents┋Academic articles┋TV, Internet, newspapers and other media┋Guidance from superior hospitals	1	0	0	0	0	1	0	0	0	0	0	4	4	3	3	4	4	3	4	3	4	4	3	2	3	5	3	4	3	3	4	4
210	1	1	2	1	1	2	3	2	≥11 times	Health department┋Other	Guidelines for clinical use of antimicrobial agents┋Work experience in clinical┋Books related to continuing medical education┋Guidance from superior hospitals┋Discussion among colleagues┋Others	0	1	0	0	1	1	0	0	0	1	1	4	5	5	4	5	4	5	5	4	5	5	4	4	4	5	4	4	4	5	5	5
211	1	1	1	4	2	2	2	2	1-5 times	Health department┋Chinese center for control and prevention	Guidelines for clinical use of antimicrobial agents┋Work experience in clinical┋Books related to continuing medical education┋Guidance from superior hospitals┋Discussion among colleagues	1	1	1	1	0	1	0	0	0	0	0	5	2	1	5	5	5	4	4	4	5	5	4	3	5	5	1	5	4	5	5	5
212	1	1	1	6	1	2	2	2	1-5 times	Health department┋Chinese center for control and prevention	Work experience in clinical┋TV, Internet, newspapers and other media┋Guidance from superior hospitals	0	1	0	0	0	1	0	1	0	0	0	4	4	4	2	4	4	4	4	4	4	4	4	4	4	4	4	4	4	4	4	5
213	1	1	2	5	1	2	2	2	≥11 times	Health department	Guidelines for clinical use of antimicrobial agents┋Work experience in clinical┋Academic articles┋Academic promotion┋Books related to continuing medical education┋TV, Internet, newspapers and other media┋Guidance from superior hospitals┋Discussion among colleagues	1	0	0	0	0	1	1	1	0	0	0	4	2	2	4	4	4	4	4	4	4	4	4	4	2	5	4	4	4	2	5	5
214	2	1	1	1	1	2	2	1	1-5 times	Other	Guidelines for clinical use of antimicrobial agents┋Work experience in clinical┋Books related to continuing medical education	0	0	1	0	0	1	0	0	0	0	0	5	4	2	4	5	4	4	3	4	5	5	5	1	5	5	3	3	4	5	5	5
215	1	1	2	2	2	2	1	2	1-5 times	Health department	Guidelines for clinical use of antimicrobial agents┋Work experience in clinical┋Academic articles┋Academic promotion┋Books related to continuing medical education┋TV, Internet, newspapers and other media┋Guidance from superior hospitals┋Discussion among colleagues	1	1	1	0	1	1	0	1	0	0	0	4	4	4	2	5	2	4	4	4	4	4	4	4	5	5	4	4	2	5	5	5
216	1	2	1	1	2	2	1	2	0 times		Guidelines for clinical use of antimicrobial agents┋Work experience in clinical┋Books related to continuing medical education	0	1	0	1	0	1	0	0	0	0	0	4	2	2	4	4	4	4	4	4	4	3	3	3	3	4	4	4	2	3	4	4
217	1	2	2	1	1	2	1	2	1-5 times	Health department┋Chinese center for control and prevention	Guidelines for clinical use of antimicrobial agents┋Work experience in clinical┋Books related to continuing medical education┋Guidance from superior hospitals┋Discussion among colleagues	0	1	0	0	0	1	0	0	0	0	0	5	3	2	4	4	5	3	3	3	5	5	4	3	5	5	4	4	4	5	5	5
218	1	1	2	5	1	2	1	2	6-10 times	Health department	Guidelines for clinical use of antimicrobial agents┋Work experience in clinical┋Books related to continuing medical education┋Guidance from superior hospitals	0	0	0	0	0	1	0	1	0	0	0	4	3	3	4	4	4	4	4	4	4	4	3	3	3	4	3	3	4	4	5	5
219	1	2	2	4	1	2	1	2	1-5 times	Health department	Guidelines for clinical use of antimicrobial agents┋Work experience in clinical┋Academic articles┋Books related to continuing medical education	0	1	0	0	0	1	1	0	0	0	0	4	4	3	4	4	4	3	4	3	4	4	3	3	3	5	3	3	3	4	4	4
220	1	2	2	1	1	2	1	2	6-10 times	Health department┋Chinese center for control and prevention	Guidelines for clinical use of antimicrobial agents┋Work experience in clinical┋Books related to continuing medical education┋Guidance from superior hospitals	0	1	1	1	1	1	0	1	0	0	0	5	3	1	3	5	4	4	5	3	5	4	3	3	5	5	4	4	4	4	5	5
221	1	2	2	1	1	2	1	2	1-5 times	Health department	Guidelines for clinical use of antimicrobial agents┋Work experience in clinical┋Books related to continuing medical education┋Guidance from superior hospitals	1	1	0	0	1	1	1	1	0	1	0	4	4	2	3	3	4	4	4	4	4	4	5	5	5	5	5	5	3	3	5	5
222	1	2	1	2	2	2	3	2	1-5 times	Health department┋Other	Guidelines for clinical use of antimicrobial agents┋Work experience in clinical┋Discussion among colleagues	1	0	0	0	0	1	0	0	0	0	0	5	4	2	4	4	4	4	4	4	4	4	3	3	3	3	3	3	3	3	3	3
223	1	2	2	1	2	2	1	2	1-5 times	Health department┋Chinese center for control and prevention	Guidance from superior hospitals	0	0	0	1	1	1	0	0	0	1	0	4	2	2	4	4	4	4	4	4	4	4	4	4	5	4	5	5	4	5	5	5
224	1	1	1	1	1	2	1	1	1-5 times	Health department	Guidelines for clinical use of antimicrobial agents┋Work experience in clinical┋Books related to continuing medical education┋Guidance from superior hospitals	0	1	0	0	0	1	0	1	0	0	0	5	4	4	3	5	4	4	4	4	4	5	4	4	4	4	4	4	2	4	4	4
225	1	2	2	3	2	2	2	1	1-5 times	Health department	Work experience in clinical┋Academic promotion┋TV, Internet, newspapers and other media	0	1	0	1	0	1	1	0	0	0	0	5	5	5	3	5	5	5	5	3	5	4	2	4	3	4	3	3	3	4	4	5
226	1	1	1	2	2	2	2	2	0 times		Guidelines for clinical use of antimicrobial agents┋Work experience in clinical┋TV, Internet, newspapers and other media┋Guidance from superior hospitals┋Discussion among colleagues	0	1	0	0	0	1	0	0	0	0	0	4	4	4	4	4	4	4	4	3	4	4	3	4	4	4	4	4	5	4	5	5
227	2	1	1	1	1	2	1	2	0 times		Work experience in clinical┋TV, Internet, newspapers and other media┋Guidance from superior hospitals┋Discussion among colleagues	0	1	0	1	0	1	0	0	1	0	0	4	2	2	4	4	4	4	4	4	4	4	5	5	5	5	5	5	2	5	5	5
228	1	1	1	1	1	2	1	2	1-5 times	Health department┋Chinese center for control and prevention	Guidelines for clinical use of antimicrobial agents┋Work experience in clinical┋Books related to continuing medical education┋Guidance from superior hospitals	0	0	1	1	1	1	0	0	0	0	0	4	4	4	3	4	4	3	3	3	4	4	4	3	5	4	4	4	4	4	5	5
229	1	4	2	1	1	1	1	2	1-5 times	Health department┋Other government organizations	Guidelines for clinical use of antimicrobial agents┋Work experience in clinical┋Academic articles┋Academic promotion┋Books related to continuing medical education┋TV, Internet, newspapers and other media┋Guidance from superior hospitals┋Discussion among colleagues	0	1	0	0	1	1	1	0	0	0	0	5	1	1	3	5	3	3	4	3	5	5	5	3	5	5	5	4	4	4	5	5
230	1	4	2	2	1	1	1	2	6-10 times	Health department	Guidelines for clinical use of antimicrobial agents┋Work experience in clinical┋Academic articles┋Books related to continuing medical education┋TV, Internet, newspapers and other media┋Guidance from superior hospitals┋Discussion among colleagues	0	0	0	0	0	1	0	0	0	0	0	5	4	3	3	5	5	5	5	5	5	5	5	5	5	5	4	5	5	5	5	5
231	1	2	2	6	2	2	3	2	1-5 times	Health department┋Chinese center for control and prevention	Guidelines for clinical use of antimicrobial agents┋Work experience in clinical┋Books related to continuing medical education┋TV, Internet, newspapers and other media┋Guidance from superior hospitals	1	1	1	0	0	1	0	0	0	0	0	5	5	2	4	4	4	4	4	4	4	4	5	5	5	4	5	5	5	5	4	5
232	2	1	1	1	2	2	3	2	1-5 times	Health department┋Chinese center for control and prevention	Guidelines for clinical use of antimicrobial agents┋Work experience in clinical┋Academic articles┋Academic promotion┋Books related to continuing medical education┋TV, Internet, newspapers and other media┋Guidance from superior hospitals┋Discussion among colleagues	0	1	0	0	1	1	1	0	0	0	0	5	4	4	4	5	4	2	3	2	5	5	5	3	5	5	5	3	3	5	5	4
233	1	2	2	1	3	2	3	2	1-5 times	Health department┋Other government organizations┋Colleges	Guidelines for clinical use of antimicrobial agents┋Work experience in clinical┋Academic articles┋Academic promotion┋Books related to continuing medical education┋TV, Internet, newspapers and other media┋Guidance from superior hospitals┋Discussion among colleagues	1	0	0	0	0	1	0	0	0	0	0	4	3	2	4	4	4	4	4	4	4	4	4	2	3	5	2	5	5	4	5	5
234	1	3	2	3	1	2	2	2	6-10 times	Health department	Guidelines for clinical use of antimicrobial agents┋Work experience in clinical┋Academic articles┋Academic promotion┋Books related to continuing medical education┋TV, Internet, newspapers and other media┋Guidance from superior hospitals┋Discussion among colleagues	0	1	0	0	1	1	0	0	0	0	1	4	3	2	4	5	3	3	3	4	4	4	3	3	4	5	4	5	4	4	5	5
235	1	3	2	2	2	1	2	2	1-5 times	Health department	Guidelines for clinical use of antimicrobial agents┋Work experience in clinical┋Academic articles┋Guidance from superior hospitals┋Discussion among colleagues	1	1	0	1	0	1	1	0	0	0	0	5	5	2	5	5	4	5	5	4	5	5	2	3	2	4	3	2	2	3	4	3
236	1	4	2	1	3	2	2	2	6-10 times	Health department┋Chinese center for control and prevention┋Other government organizations┋Colleges	Guidelines for clinical use of antimicrobial agents┋Work experience in clinical┋Academic articles┋Academic promotion┋Books related to continuing medical education┋TV, Internet, newspapers and other media┋Guidance from superior hospitals┋Discussion among colleagues	0	1	1	0	1	1	1	0	0	0	0	5	4	2	4	5	4	4	4	3	5	5	5	5	5	5	4	4	4	5	4	5
237	2	4	2	3	1	2	2	2	1-5 times	Health department┋Chinese center for control and prevention	Guidelines for clinical use of antimicrobial agents┋Work experience in clinical┋Academic articles┋Academic promotion┋Books related to continuing medical education┋TV, Internet, newspapers and other media┋Guidance from superior hospitals	1	1	0	0	1	1	1	0	0	1	1	3	4	4	4	4	2	4	4	4	4	4	3	3	4	5	4	4	4	5	4	4
238	2	4	2	2	1	1	1	2	1-5 times	Health department	Guidelines for clinical use of antimicrobial agents┋Work experience in clinical┋Academic articles┋Academic promotion┋Books related to continuing medical education┋Guidance from superior hospitals┋Discussion among colleagues	0	1	1	0	1	1	0	0	0	0	0	4	4	3	4	4	4	5	5	5	5	5	3	3	2	5	3	3	3	2	5	5
239	1	3	2	1	1	2	2	2	≥11 times	Health department┋Chinese center for control and prevention	Guidelines for clinical use of antimicrobial agents┋Work experience in clinical┋Academic articles┋Academic promotion┋Books related to continuing medical education┋Guidance from superior hospitals	1	1	1	0	1	1	0	0	0	0	0	5	4	1	4	4	5	4	4	3	5	5	5	5	5	5	5	5	1	5	5	5
240	2	4	2	2	2	2	2	2	1-5 times	Health department	Guidelines for clinical use of antimicrobial agents┋Work experience in clinical┋Books related to continuing medical education	0	0	0	0	0	1	0	0	0	0	0	4	4	4	4	4	4	4	4	4	4	4	5	2	5	4	5	5	3	5	4	3
241	1	4	2	1	1	2	2	1	1-5 times	Health department	Work experience in clinical┋Academic articles┋TV, Internet, newspapers and other media┋Guidance from superior hospitals┋Discussion among colleagues	1	1	1	1	1	1	1	0	0	0	0	5	4	4	4	5	4	3	3	4	5	5	5	5	3	4	4	3	4	4	4	5
242	2	4	2	2	3	2	1	2	6-10 times	Health department	Guidelines for clinical use of antimicrobial agents┋Work experience in clinical┋Academic articles┋Books related to continuing medical education┋TV, Internet, newspapers and other media┋Guidance from superior hospitals┋Discussion among colleagues	0	1	1	0	1	1	1	0	0	0	0	4	4	2	4	4	4	4	4	3	4	4	4	3	3	5	3	4	3	5	4	5
243	2	4	2	3	4	2	3	2	1-5 times	Health department┋Chinese center for control and prevention	Guidelines for clinical use of antimicrobial agents┋Work experience in clinical┋Academic articles┋Academic promotion┋Books related to continuing medical education┋Guidance from superior hospitals	1	1	0	0	0	1	0	0	0	0	0	5	4	4	3	5	5	3	3	3	5	5	5	5	5	5	4	5	4	5	5	5
244	1	4	2	1	1	1	1	2	0 times		Guidelines for clinical use of antimicrobial agents┋Discussion among colleagues	0	1	0	0	0	1	0	0	0	0	0	5	3	3	3	3	3	3	3	3	3	3	5	3	3	3	3	5	5	1	1	1
245	1	4	2	1	1	2	1	2	0 times		Guidelines for clinical use of antimicrobial agents┋Work experience in clinical┋Academic articles┋Books related to continuing medical education┋Guidance from superior hospitals┋Discussion among colleagues	1	1	0	0	0	1	0	0	0	0	0	5	3	2	4	5	4	3	3	3	4	4	4	4	4	4	4	5	5	4	2	3
246	1	4	3	4	4	2	2	1	≥11 times	Health department	Guidelines for clinical use of antimicrobial agents┋Work experience in clinical┋Books related to continuing medical education┋TV, Internet, newspapers and other media┋Guidance from superior hospitals	0	1	0	0	0	1	0	1	0	0	0	4	5	2	4	4	4	4	4	3	4	4	3	4	3	4	4	4	5	4	4	5
247	2	3	2	3	2	2	2	2	1-5 times	Health department	Guidelines for clinical use of antimicrobial agents	0	1	1	0	1	1	1	0	0	0	0	4	4	4	4	4	4	4	4	4	4	4	3	2	2	5	3	3	3	5	4	4
248	1	4	2	4	3	2	3	2	6-10 times	Health department┋Chinese center for control and prevention┋Other government organizations	Guidelines for clinical use of antimicrobial agents┋Work experience in clinical┋Academic promotion┋TV, Internet, newspapers and other media┋Guidance from superior hospitals	0	1	1	0	0	1	1	0	0	0	0	5	5	5	5	5	5	1	1	1	5	5	5	5	5	5	5	5	5	5	5	5
249	2	4	2	2	3	2	2	2	1-5 times	Health department┋Chinese center for control and prevention	Guidelines for clinical use of antimicrobial agents┋Work experience in clinical┋TV, Internet, newspapers and other media┋Guidance from superior hospitals	1	1	1	1	0	1	1	0	0	1	0	4	4	4	5	4	4	5	5	4	5	5	5	5	5	4	5	5	4	1	5	5
250	2	4	2	3	3	2	2	2	6-10 times	Health department┋Chinese center for control and prevention	Guidelines for clinical use of antimicrobial agents┋Work experience in clinical┋Academic articles┋TV, Internet, newspapers and other media┋Guidance from superior hospitals	0	1	1	0	0	1	0	0	0	0	0	4	2	2	4	4	4	4	4	4	4	4	3	4	5	5	2	4	4	5	5	5
251	1	4	2	2	4	2	3	2	1-5 times	Other	Guidelines for clinical use of antimicrobial agents┋TV, Internet, newspapers and other media┋Guidance from superior hospitals┋Discussion among colleagues	0	1	0	0	0	1	0	0	0	0	0	5	1	1	5	5	3	3	3	4	5	5	3	5	5	5	5	5	5	5	5	5
252	1	4	3	4	4	2	2	1	1-5 times	Health department	Guidelines for clinical use of antimicrobial agents┋Work experience in clinical┋Academic articles┋Books related to continuing medical education┋TV, Internet, newspapers and other media┋Guidance from superior hospitals┋Discussion among colleagues	0	1	0	1	0	1	0	0	1	0	0	4	2	3	4	4	4	4	4	4	4	4	5	2	5	4	5	4	3	4	4	5
253	2	3	2	1	2	2	2	2	1-5 times	Health department	Guidelines for clinical use of antimicrobial agents┋Work experience in clinical┋Academic articles┋Books related to continuing medical education	1	1	0	0	0	1	0	0	1	0	0	5	4	4	4	3	4	4	4	3	4	4	3	4	4	4	4	4	4	3	4	5
254	2	3	2	7	4	2	4	2	1-5 times	Other	Guidelines for clinical use of antimicrobial agents┋Work experience in clinical┋Discussion among colleagues	0	1	0	0	0	1	1	1	0	0	0	4	4	4	4	4	4	3	4	2	4	4	4	4	4	4	4	4	4	4	5	5
255	1	3	2	3	3	2	2	2	1-5 times	Health department	Guidelines for clinical use of antimicrobial agents┋Work experience in clinical┋Academic articles┋Books related to continuing medical education┋Guidance from superior hospitals┋Discussion among colleagues	1	1	1	0	0	1	0	0	0	0	0	4	4	4	2	4	4	4	4	2	5	5	4	4	4	5	4	4	4	5	5	5
256	2	4	2	1	1	1	2	1	1-5 times	Health department┋Other	Guidelines for clinical use of antimicrobial agents┋Work experience in clinical┋Books related to continuing medical education┋TV, Internet, newspapers and other media┋Guidance from superior hospitals┋Discussion among colleagues	0	1	1	0	0	1	0	0	0	0	0	3	4	3	3	4	3	3	3	4	4	4	4	3	4	4	4	4	3	4	4	4
257	1	3	2	4	3	2	4	2	1-5 times	Health department┋Chinese center for control and prevention┋Other	Guidelines for clinical use of antimicrobial agents┋Work experience in clinical┋Academic articles┋Academic promotion┋Books related to continuing medical education┋TV, Internet, newspapers and other media┋Guidance from superior hospitals┋Discussion among colleagues	1	1	1	1	1	1	0	0	0	0	0	5	5	5	5	5	5	5	5	5	5	5	5	4	5	5	4	4	5	5	5	5
258	2	4	2	4	1	1	1	2	6-10 times	Health department┋Chinese center for control and prevention	Guidelines for clinical use of antimicrobial agents┋Work experience in clinical┋Academic articles┋Books related to continuing medical education┋TV, Internet, newspapers and other media┋Guidance from superior hospitals┋Discussion among colleagues	1	1	0	0	0	1	0	0	0	0	0	4	4	4	3	4	4	3	4	4	5	4	3	2	4	5	5	3	5	5	5	1
259	2	3	2	2	4	2	3	2	≥11 times	Health department┋Chinese center for control and prevention┋Other government organizations┋Colleges	Guidelines for clinical use of antimicrobial agents┋Work experience in clinical┋Academic articles┋Academic promotion┋Books related to continuing medical education┋TV, Internet, newspapers and other media┋Guidance from superior hospitals┋Discussion among colleagues	1	1	0	0	0	1	0	0	0	0	0	4	3	3	4	3	5	3	3	3	5	5	4	5	5	5	5	5	4	5	5	5
260	2	3	2	3	4	2	5	1	≥11 times	Health department┋Chinese center for control and prevention	Guidelines for clinical use of antimicrobial agents┋TV, Internet, newspapers and other media┋Guidance from superior hospitals┋Discussion among colleagues	1	0	0	0	0	0	0	0	0	0	0	3	4	4	2	2	2	4	4	4	4	5	2	1	5	3	4	3	1	5	3	2
261	1	3	2	1	1	2	2	2	1-5 times	Other	Work experience in clinical	0	1	0	0	0	1	0	1	0	0	0	4	2	2	4	4	4	4	4	4	4	4	4	4	4	2	4	4	4	2	5	2
262	1	4	2	3	3	2	2	2	1-5 times	Health department┋Chinese center for control and prevention	Guidelines for clinical use of antimicrobial agents┋Academic articles┋Books related to continuing medical education	0	1	1	0	0	1	0	0	0	1	0	5	4	4	3	5	2	5	5	5	5	5	4	5	1	5	1	1	1	5	5	5
263	2	4	2	3	2	2	2	2	0 times		Guidelines for clinical use of antimicrobial agents┋Academic articles┋Books related to continuing medical education┋Guidance from superior hospitals┋Discussion among colleagues	0	1	0	0	0	1	1	0	1	0	0	4	4	4	4	4	4	4	4	4	4	4	5	5	5	4	4	4	4	4	5	4
264	1	4	2	2	4	2	4	2	1-5 times	Health department┋Chinese center for control and prevention	Guidelines for clinical use of antimicrobial agents┋Work experience in clinical┋TV, Internet, newspapers and other media┋Guidance from superior hospitals	0	1	1	1	1	1	0	0	0	0	0	4	4	4	3	4	3	3	3	3	4	4	5	5	5	4	5	5	5	4	5	5
265	1	3	2	1	1	2	1	2	1-5 times	Health department┋Other	Guidelines for clinical use of antimicrobial agents┋Work experience in clinical┋Academic articles┋TV, Internet, newspapers and other media┋Guidance from superior hospitals┋Discussion among colleagues	1	1	0	0	1	1	1	0	0	0	0	5	4	3	2	4	5	4	4	3	5	4	5	3	5	5	4	4	5	5	5	5
266	2	4	2	1	1	2	2	2	1-5 times	Health department┋Chinese center for control and prevention	Guidelines for clinical use of antimicrobial agents┋Work experience in clinical┋Books related to continuing medical education┋TV, Internet, newspapers and other media┋Guidance from superior hospitals┋Discussion among colleagues	1	1	0	0	1	1	1	0	0	0	0	4	3	2	4	3	3	2	2	2	2	5	4	4	5	5	5	4	5	1	5	5
267	2	3	2	2	1	1	1	2	6-10 times	Health department	Guidelines for clinical use of antimicrobial agents	0	1	0	0	0	1	0	1	0	0	0	5	5	4	5	5	5	5	5	5	5	5	3	3	5	3	1	3	3	3	5	3
268	1	4	2	1	2	2	1	2	1-5 times	Health department	Guidelines for clinical use of antimicrobial agents┋Work experience in clinical┋Academic articles┋Academic promotion┋Books related to continuing medical education┋TV, Internet, newspapers and other media┋Guidance from superior hospitals┋Discussion among colleagues	0	1	0	0	0	1	0	0	0	0	0	4	4	4	4	4	4	4	4	4	4	4	4	2	2	4	2	2	2	4	4	4
269	1	4	2	3	1	2	1	2	0 times		Guidelines for clinical use of antimicrobial agents┋Work experience in clinical	0	0	0	0	0	1	0	0	0	0	0	5	4	5	3	4	5	3	3	4	5	5	5	5	5	5	4	3	3	5	5	5
270	1	4	2	1	3	2	2	2	1-5 times	Health department	Guidelines for clinical use of antimicrobial agents┋Work experience in clinical┋Guidance from superior hospitals	0	0	0	0	1	0	0	0	0	0	0	5	1	1	3	3	3	3	5	5	5	5	1	1	3	5	1	4	4	2	5	5
271	1	4	2	2	1	2	1	2	1-5 times	Health department┋Chinese center for control and prevention	Guidelines for clinical use of antimicrobial agents┋Work experience in clinical┋Books related to continuing medical education┋Discussion among colleagues	1	1	0	0	1	1	1	1	0	0	1	5	4	4	2	5	4	4	4	4	4	4	4	5	3	5	3	4	4	5	5	5
272	2	4	2	3	3	2	2	1	1-5 times	Health department	Guidelines for clinical use of antimicrobial agents┋Work experience in clinical┋Books related to continuing medical education┋Guidance from superior hospitals	0	1	0	0	1	1	1	0	0	1	0	5	5	1	5	5	5	5	5	4	5	5	3	5	3	5	5	3	4	5	5	5
273	2	3	2	2	1	1	1	2	1-5 times	Health department┋Chinese center for control and prevention	Guidelines for clinical use of antimicrobial agents┋Work experience in clinical┋Books related to continuing medical education┋Guidance from superior hospitals	0	1	1	0	0	1	0	0	0	0	0	4	4	4	4	4	4	4	4	4	4	4	5	5	5	4	5	5	5	4	5	5
274	1	3	2	2	1	2	1	2	1-5 times	Chinese center for control and prevention┋Other	Guidelines for clinical use of antimicrobial agents┋Work experience in clinical┋TV, Internet, newspapers and other media┋Guidance from superior hospitals┋Discussion among colleagues	1	1	1	0	0	1	0	0	0	0	0	4	3	4	4	4	4	4	4	4	4	4	2	2	2	4	3	4	2	3	5	1
275	1	3	2	1	1	1	1	2	1-5 times	Health department	Guidelines for clinical use of antimicrobial agents┋Work experience in clinical┋Academic promotion┋Books related to continuing medical education┋TV, Internet, newspapers and other media┋Guidance from superior hospitals┋Discussion among colleagues	0	1	1	0	0	1	0	1	0	0	0	5	1	2	4	4	4	4	4	4	4	4	4	5	5	4	4	5	4	4	4	5
276	2	4	2	1	1	1	1	2	6-10 times	Health department┋Chinese center for control and prevention	Guidelines for clinical use of antimicrobial agents┋Work experience in clinical┋Academic articles┋Books related to continuing medical education┋Guidance from superior hospitals┋Discussion among colleagues	1	1	0	0	1	1	1	0	0	1	0	5	5	3	5	5	5	5	4	4	5	3	4	4	4	5	5	5	4	5	5	5
277	2	4	2	1	1	2	1	2	1-5 times	Health department	Guidelines for clinical use of antimicrobial agents┋Books related to continuing medical education┋Discussion among colleagues	1	0	1	0	1	0	0	0	0	0	0	4	2	1	4	5	5	5	5	5	5	5	5	5	5	5	1	5	3	5	5	5
278	2	4	2	3	1	1	1	2	1-5 times	Health department	Guidelines for clinical use of antimicrobial agents┋Work experience in clinical┋Academic articles┋Books related to continuing medical education┋Guidance from superior hospitals	1	1	1	1	1	1	1	1	0	1	1	5	5	4	4	4	5	4	4	4	4	5	5	3	5	5	5	3	4	5	5	5
279	2	3	2	3	3	2	2	2	6-10 times	Health department	Guidelines for clinical use of antimicrobial agents┋Work experience in clinical┋Academic articles┋TV, Internet, newspapers and other media	0	0	1	1	0	1	0	0	0	0	0	3	4	3	3	4	4	5	5	4	4	4	5	5	5	1	5	5	5	1	5	5
280	1	3	2	1	1	1	1	2	1-5 times	Health department	Guidelines for clinical use of antimicrobial agents┋Work experience in clinical┋Books related to continuing medical education┋TV, Internet, newspapers and other media┋Guidance from superior hospitals┋Discussion among colleagues	1	1	0	0	1	1	0	0	0	0	0	4	3	4	2	3	4	3	3	3	3	4	4	3	4	4	3	4	5	4	5	5
281	1	3	2	1	1	2	1	2	6-10 times	Health department	Guidelines for clinical use of antimicrobial agents┋Work experience in clinical┋Books related to continuing medical education┋Guidance from superior hospitals┋Discussion among colleagues	0	1	0	0	1	1	1	0	0	0	0	5	4	1	3	5	5	4	4	2	5	4	4	3	4	4	3	3	3	4	5	5
282	2	4	2	1	1	2	2	2	1-5 times	Health department	Guidelines for clinical use of antimicrobial agents┋Work experience in clinical┋Academic articles┋Books related to continuing medical education┋TV, Internet, newspapers and other media┋Guidance from superior hospitals┋Discussion among colleagues	1	1	0	0	1	1	0	0	0	0	0	4	3	3	4	5	4	4	4	4	4	4	3	2	2	5	2	3	2	4	5	4
283	2	3	2	2	3	2	2	2	1-5 times	Health department	Guidelines for clinical use of antimicrobial agents┋Work experience in clinical┋Books related to continuing medical education┋Guidance from superior hospitals┋Discussion among colleagues	0	1	0	1	0	1	0	0	0	0	0	5	4	4	3	5	4	3	4	3	5	4	3	2	3	4	5	4	4	4	4	5
284	2	3	2	1	1	2	1	2	1-5 times	Health department	Guidelines for clinical use of antimicrobial agents┋Work experience in clinical┋Books related to continuing medical education┋Guidance from superior hospitals	1	1	1	0	1	1	1	0	0	0	0	5	4	2	4	5	5	5	5	4	5	4	5	4	3	5	3	5	5	4	4	5
285	1	3	2	5	1	1	1	2	6-10 times	Health department┋Chinese center for control and prevention	Guidelines for clinical use of antimicrobial agents┋Work experience in clinical┋Academic articles┋TV, Internet, newspapers and other media┋Guidance from superior hospitals┋Discussion among colleagues	0	1	1	0	0	1	0	0	0	0	0	3	4	4	2	4	4	4	4	2	4	3	4	4	3	5	5	5	5	4	5	5
286	2	3	2	2	1	1	2	2	1-5 times	Health department┋Chinese center for control and prevention┋Other	Guidelines for clinical use of antimicrobial agents┋Work experience in clinical┋Books related to continuing medical education┋TV, Internet, newspapers and other media┋Guidance from superior hospitals┋Discussion among colleagues	0	1	0	0	0	1	0	0	0	0	0	5	5	1	4	5	5	5	5	5	5	5	4	2	5	5	4	4	3	4	4	4
287	1	3	2	3	1	2	2	2	1-5 times	Health department	Guidelines for clinical use of antimicrobial agents┋Academic articles┋Academic promotion┋Books related to continuing medical education	0	1	1	1	0	1	1	0	0	0	0	4	3	4	4	4	3	4	4	5	4	4	2	3	2	3	4	4	3	4	4	5
288	1	3	2	4	1	1	1	2	1-5 times	Health department	Guidelines for clinical use of antimicrobial agents┋Work experience in clinical┋Books related to continuing medical education┋Guidance from superior hospitals	1	1	1	0	1	1	0	0	0	0	0	4	4	4	4	4	4	4	4	5	4	4	5	5	5	5	5	3	5	4	5	5
289	1	4	2	3	1	2	2	2	1-5 times	Health department	Guidelines for clinical use of antimicrobial agents┋Work experience in clinical┋Academic articles┋Academic promotion┋Books related to continuing medical education┋TV, Internet, newspapers and other media┋Guidance from superior hospitals┋Discussion among colleagues	1	1	0	1	0	1	1	0	0	0	0	5	4	4	2	5	2	5	5	5	5	5	3	4	5	5	1	3	4	5	5	5
290	2	3	2	1	3	2	2	2	6-10 times	Health department┋Chinese center for control and prevention┋Other government organizations	Guidelines for clinical use of antimicrobial agents┋Work experience in clinical┋Academic articles┋Books related to continuing medical education┋TV, Internet, newspapers and other media┋Guidance from superior hospitals┋Discussion among colleagues	1	1	0	0	1	1	0	0	0	0	0	5	1	1	3	5	5	4	3	2	5	5	5	5	5	5	5	5	5	5	5	5
291	2	3	2	1	3	2	2	2	6-10 times	Health department┋Chinese center for control and prevention	Guidelines for clinical use of antimicrobial agents┋Work experience in clinical┋Academic promotion┋Books related to continuing medical education┋Guidance from superior hospitals┋Discussion among colleagues	1	1	1	0	1	1	1	1	0	1	1	4	5	3	2	4	4	4	4	4	4	4	5	4	5	4	5	5	5	4	5	5
292	2	3	2	7	3	2	2	2	6-10 times	Health department┋Chinese center for control and prevention	Guidelines for clinical use of antimicrobial agents┋Work experience in clinical┋Academic articles┋Books related to continuing medical education┋TV, Internet, newspapers and other media┋Guidance from superior hospitals	1	0	1	0	0	1	0	0	0	0	0	5	4	2	5	5	5	3	3	2	4	4	5	4	5	4	4	5	5	4	5	5
293	2	4	2	1	1	1	1	2	1-5 times	Health department┋Chinese center for control and prevention┋Other government organizations┋Colleges	Guidelines for clinical use of antimicrobial agents┋Work experience in clinical┋Books related to continuing medical education	1	1	0	0	1	1	1	1	0	1	1	3	4	4	3	2	2	4	4	4	4	4	4	4	4	5	4	4	3	4	5	5
294	2	3	2	1	2	2	2	2	1-5 times	Health department┋Other government organizations┋Colleges	Academic articles	0	1	1	0	0	1	0	0	0	0	0	4	2	3	5	2	4	3	4	5	5	4	2	2	3	3	3	3	4	2	3	3
295	1	2	2	2	2	2	1	2	1-5 times	Health department┋Chinese center for control and prevention	Guidelines for clinical use of antimicrobial agents┋Work experience in clinical┋Academic articles┋Academic promotion┋Books related to continuing medical education┋TV, Internet, newspapers and other media┋Guidance from superior hospitals┋Discussion among colleagues	0	1	0	0	0	0	0	0	0	0	0	4	2	2	4	4	4	4	3	3	4	4	3	3	3	4	3	3	3	4	3	3
296	1	3	2	2	4	2	3	2	0 times		Guidelines for clinical use of antimicrobial agents┋Work experience in clinical	0	1	1	0	0	1	0	1	0	0	0	4	4	4	3	5	5	5	5	2	4	4	4	4	3	4	4	3	2	4	5	5
297	2	3	2	1	4	2	3	2	1-5 times	Health department	Guidelines for clinical use of antimicrobial agents┋Work experience in clinical┋Academic articles┋Academic promotion┋Books related to continuing medical education┋TV, Internet, newspapers and other media┋Guidance from superior hospitals┋Discussion among colleagues	1	1	0	0	0	1	0	0	0	0	0	5	1	1	5	5	5	5	5	5	5	5	5	5	3	5	3	3	5	5	5	5
298	1	3	2	2	3	2	2	2	1-5 times	Health department	Guidelines for clinical use of antimicrobial agents┋Books related to continuing medical education	1	1	1	0	1	1	1	1	0	1	1	5	4	1	3	5	4	2	2	1	5	4	5	5	5	5	5	3	5	5	5	5
299	2	4	2	2	3	2	3	2	6-10 times	Health department	Guidelines for clinical use of antimicrobial agents┋Work experience in clinical┋Academic articles┋Academic promotion┋Books related to continuing medical education┋Guidance from superior hospitals┋Discussion among colleagues	0	1	0	0	0	1	1	0	0	0	0	5	5	5	5	5	5	5	5	5	5	5	5	5	5	5	5	5	5	5	5	5
300	2	4	2	5	1	1	1	2	6-10 times	Health department┋Chinese center for control and prevention	Guidelines for clinical use of antimicrobial agents┋Work experience in clinical┋Academic articles┋Academic promotion┋Books related to continuing medical education┋TV, Internet, newspapers and other media┋Guidance from superior hospitals┋Discussion among colleagues	0	1	0	0	1	1	1	0	0	0	0	4	5	4	5	5	4	2	3	2	5	5	4	5	5	5	5	5	3	5	4	5
301	1	3	2	2	3	2	2	2	1-5 times	Health department┋Chinese center for control and prevention	Guidelines for clinical use of antimicrobial agents┋Work experience in clinical┋Academic articles┋Books related to continuing medical education┋TV, Internet, newspapers and other media┋Guidance from superior hospitals┋Discussion among colleagues	0	1	1	0	0	1	0	0	0	0	0	5	1	1	5	5	5	5	5	5	5	5	1	1	1	5	1	1	1	5	5	5
302	1	3	2	4	1	2	2	2	6-10 times	Health department	Guidelines for clinical use of antimicrobial agents┋Books related to continuing medical education┋Guidance from superior hospitals	1	1	0	0	1	1	0	1	1	0	0	4	4	2	4	4	4	3	2	4	4	4	3	3	3	5	3	3	4	5	4	4
303	2	3	2	1	3	2	2	2	0 times		Guidelines for clinical use of antimicrobial agents┋Work experience in clinical┋Guidance from superior hospitals┋Discussion among colleagues	0	0	1	0	1	1	0	0	0	0	0	5	2	3	4	4	4	5	5	3	5	4	3	3	3	5	4	4	4	5	4	4
304	2	3	2	6	1	2	1	2	1-5 times	Health department	Guidelines for clinical use of antimicrobial agents┋Work experience in clinical┋Academic articles┋TV, Internet, newspapers and other media┋Guidance from superior hospitals┋Discussion among colleagues	0	1	1	0	0	1	0	0	0	0	0	5	5	4	1	5	5	3	3	3	5	5	4	2	5	4	5	4	5	5	5	1
305	2	4	2	2	1	1	1	2	≥11 times	Health department┋Chinese center for control and prevention	Guidelines for clinical use of antimicrobial agents┋Work experience in clinical┋Guidance from superior hospitals	1	0	0	0	0	1	0	0	0	0	0	5	5	4	4	5	4	4	4	4	4	4	5	2	4	5	3	4	2	4	5	5
306	2	3	2	2	2	2	1	2	1-5 times	Health department	Guidelines for clinical use of antimicrobial agents┋Work experience in clinical┋Guidance from superior hospitals┋Discussion among colleagues	1	1	0	0	1	0	1	0	1	0	0	5	3	4	3	3	3	3	3	3	5	5	4	3	4	3	3	4	5	5	5	5
307	2	3	2	3	1	1	1	2	1-5 times	Health department	Guidelines for clinical use of antimicrobial agents┋Work experience in clinical┋Guidance from superior hospitals	1	1	0	1	1	1	1	0	0	1	0	4	2	2	4	4	4	4	4	4	4	4	3	5	3	4	3	3	3	2	5	3
308	2	3	2	2	1	1	1	2	1-5 times	Health department	Guidelines for clinical use of antimicrobial agents┋Work experience in clinical┋Academic articles┋Academic promotion┋Books related to continuing medical education┋Guidance from superior hospitals	0	1	0	0	0	1	0	0	0	0	0	5	4	1	5	5	5	5	5	5	5	5	3	3	4	3	3	3	3	3	5	5
309	2	3	2	1	1	1	1	2	1-5 times	Health department┋Chinese center for control and prevention	Guidelines for clinical use of antimicrobial agents┋Work experience in clinical┋Books related to continuing medical education┋Guidance from superior hospitals	0	1	1	1	1	1	1	0	0	1	0	4	3	3	4	5	3	3	3	3	5	5	3	4	4	4	4	3	3	4	5	5
310	2	3	2	1	2	1	2	1	1-5 times	Health department┋Chinese center for control and prevention	Guidelines for clinical use of antimicrobial agents┋Work experience in clinical┋Books related to continuing medical education┋Guidance from superior hospitals	0	1	0	0	0	1	0	0	0	0	0	5	1	1	5	4	4	4	4	4	4	4	3	3	3	4	2	1	1	5	5	4
311	1	4	2	1	1	1	1	2	0 times		Guidelines for clinical use of antimicrobial agents┋Work experience in clinical┋Guidance from superior hospitals┋Discussion among colleagues	0	0	0	0	0	1	0	0	0	1	0	5	2	3	4	5	4	3	3	3	3	5	3	4	5	5	3	3	3	5	5	5
312	2	3	2	4	1	2	1	2	1-5 times	Health department┋Chinese center for control and prevention	Guidelines for clinical use of antimicrobial agents┋Work experience in clinical┋Academic articles┋Academic promotion┋Books related to continuing medical education┋Guidance from superior hospitals┋Discussion among colleagues	1	1	0	1	0	1	1	0	0	0	0	4	3	2	4	4	4	4	4	4	4	4	3	4	3	4	3	3	3	4	5	5
313	1	3	2	4	1	2	3	2	1-5 times	Health department	Guidelines for clinical use of antimicrobial agents┋Work experience in clinical┋Academic promotion┋TV, Internet, newspapers and other media┋Guidance from superior hospitals	1	1	1	0	0	1	0	0	0	0	0	2	5	4	2	5	5	2	4	4	5	5	4	5	5	5	4	2	5	5	5	5
314	1	3	2	2	1	2	2	2	1-5 times	Health department	Guidelines for clinical use of antimicrobial agents┋Work experience in clinical┋Academic articles┋Books related to continuing medical education┋Guidance from superior hospitals┋Discussion among colleagues	1	1	1	1	1	1	1	0	0	0	0	4	5	2	4	4	4	3	3	3	4	4	5	3	5	5	5	5	4	4	4	5
315	1	4	2	4	1	1	1	2	1-5 times	Health department┋Chinese center for control and prevention	Guidelines for clinical use of antimicrobial agents┋Work experience in clinical	0	1	0	0	1	1	0	0	0	0	0	5	5	1	5	5	3	3	3	3	5	5	5	4	5	5	5	5	5	5	5	5
316	2	4	2	2	1	1	1	2	1-5 times	Health department	Guidelines for clinical use of antimicrobial agents┋Work experience in clinical┋TV, Internet, newspapers and other media┋Guidance from superior hospitals	1	1	1	0	0	1	0	0	0	0	0	4	4	2	4	5	4	3	3	3	5	4	4	3	5	5	4	3	4	4	5	5
317	1	3	2	3	4	2	3	2	0 times		TV, Internet, newspapers and other media┋Discussion among colleagues	1	1	0	1	0	1	0	0	0	0	0	4	3	2	5	5	4	3	3	4	4	4	5	4	4	5	5	4	3	4	4	5
318	1	1	2	5	1	2	2	2	1-5 times	Health department	Guidelines for clinical use of antimicrobial agents┋Work experience in clinical	1	1	0	0	0	1	1	0	0	0	0	4	4	2	4	4	4	4	4	4	4	4	2	2	3	5	2	3	3	4	5	5
319	1	2	1	2	2	3	2	2	1-5 times	Health department	Guidelines for clinical use of antimicrobial agents┋Work experience in clinical┋Academic articles┋Academic promotion┋Books related to continuing medical education┋TV, Internet, newspapers and other media┋Guidance from superior hospitals┋Discussion among colleagues	0	1	0	0	0	1	0	0	0	0	0	4	4	2	4	4	4	4	4	4	4	4	3	3	5	5	4	4	4	5	5	5
320	1	2	2	4	2	2	1	2	1-5 times	Health department┋Other	Guidelines for clinical use of antimicrobial agents┋Work experience in clinical┋Books related to continuing medical education┋TV, Internet, newspapers and other media┋Guidance from superior hospitals┋Discussion among colleagues	1	1	1	0	0	1	1	1	0	0	0	5	1	1	5	5	5	2	3	3	4	4	3	3	4	5	4	4	5	4	5	5
321	1	2	1	4	1	2	1	2	1-5 times	Health department	Guidelines for clinical use of antimicrobial agents┋Books related to continuing medical education┋Guidance from superior hospitals	1	1	1	0	1	1	1	0	0	0	0	4	4	4	2	4	4	4	4	4	4	4	5	5	5	4	5	5	5	4	5	5
322	2	1	2	1	1	2	2	2	1-5 times	Colleges	Guidelines for clinical use of antimicrobial agents┋TV, Internet, newspapers and other media┋Discussion among colleagues	1	1	1	0	1	1	1	0	0	0	0	4	4	4	2	4	4	4	4	4	4	4	5	5	5	4	5	5	5	1	5	5
323	2	1	1	1	1	2	2	2	0 times		Guidelines for clinical use of antimicrobial agents┋Work experience in clinical┋TV, Internet, newspapers and other media┋Guidance from superior hospitals┋Discussion among colleagues	0	1	0	1	1	1	0	0	1	0	0	4	4	4	3	5	4	3	3	3	3	3	3	3	3	5	4	4	4	4	3	4
324	1	1	1	1	2	2	2	2	0 times		TV, Internet, newspapers and other media	0	0	0	0	0	1	0	0	0	0	0	5	3	3	3	3	3	3	3	3	3	3	3	3	3	3	3	3	3	3	3	3
325	1	1	1	3	1	2	1	2	1-5 times	Health department┋Other	Guidelines for clinical use of antimicrobial agents┋Work experience in clinical┋Books related to continuing medical education┋Guidance from superior hospitals	1	1	1	1	0	1	1	1	0	0	0	4	5	4	2	5	4	4	4	4	4	4	5	5	5	5	4	4	4	5	4	5
326	1	1	1	2	2	2	1	2	1-5 times	Health department	Guidelines for clinical use of antimicrobial agents┋Work experience in clinical	1	1	0	0	0	1	0	0	0	0	0	4	4	4	4	4	2	4	4	4	4	4	4	4	5	2	4	4	5	5	4	3
327	2	1	1	1	1	2	1	2	0 times		Academic promotion	1	0	0	1	0	0	0	0	0	0	0	4	2	2	3	3	3	3	3	3	3	3	3	3	3	3	3	3	3	3	2	2
328	1	1	1	1	1	2	2	2	1-5 times	Health department┋Chinese center for control and prevention┋Colleges	Guidelines for clinical use of antimicrobial agents┋Work experience in clinical┋Books related to continuing medical education┋Guidance from superior hospitals	1	1	1	0	1	1	0	0	0	0	0	4	4	4	2	5	4	2	2	2	4	4	5	5	5	5	5	5	5	4	5	5
329	2	1	2	1	1	2	2	2	1-5 times	Other	Guidelines for clinical use of antimicrobial agents┋Work experience in clinical┋Books related to continuing medical education┋Guidance from superior hospitals┋Discussion among colleagues	1	1	1	0	1	1	0	0	0	0	0	5	5	4	2	5	5	2	2	2	5	4	5	5	5	5	5	5	5	5	5	3
330	2	1	1	2	1	2	1	2	1-5 times	Health department┋Chinese center for control and prevention	Guidelines for clinical use of antimicrobial agents┋Work experience in clinical┋Academic articles┋Academic promotion┋Guidance from superior hospitals┋Discussion among colleagues	0	1	0	0	0	1	0	0	0	0	0	4	4	4	4	5	5	5	5	4	5	5	5	5	5	5	5	5	5	5	5	5
331	1	2	2	1	1	2	1	1	1-5 times	Health department	Work experience in clinical	1	1	0	0	0	1	0	0	0	0	0	4	2	1	4	5	5	5	5	5	5	5	3	2	4	5	3	1	4	5	4	4
332	1	1	1	1	2	2	1	2	0 times		Guidelines for clinical use of antimicrobial agents┋Work experience in clinical	1	1	0	0	0	1	0	0	0	0	0	4	2	2	4	4	4	4	4	4	4	4	5	5	3	5	1	1	1	5	5	5
333	1	1	2	1	1	2	1	2	0 times		Guidelines for clinical use of antimicrobial agents┋Work experience in clinical┋Guidance from superior hospitals	0	0	0	0	1	1	0	0	0	0	0	5	3	2	5	5	4	4	4	4	4	4	4	2	5	5	4	5	4	2	5	5
334	1	1	1	3	1	2	1	2	6-10 times	Health department┋Chinese center for control and prevention	Guidelines for clinical use of antimicrobial agents┋Work experience in clinical┋Books related to continuing medical education┋TV, Internet, newspapers and other media┋Guidance from superior hospitals┋Discussion among colleagues	1	1	1	0	1	1	1	0	0	1	0	3	4	4	3	4	4	3	3	2	4	4	3	5	3	5	5	5	5	5	5	5
335	2	1	1	2	2	2	1	2	1-5 times	Health department┋Chinese center for control and prevention	Guidelines for clinical use of antimicrobial agents┋Work experience in clinical┋Books related to continuing medical education┋TV, Internet, newspapers and other media┋Guidance from superior hospitals┋Discussion among colleagues	1	1	1	0	1	1	1	0	0	0	0	4	2	2	4	2	4	4	4	4	4	4	4	3	4	4	2	2	5	4	5	5
336	1	2	2	1	1	2	1	2	1-5 times	Health department	Guidelines for clinical use of antimicrobial agents┋Work experience in clinical┋Books related to continuing medical education┋TV, Internet, newspapers and other media	0	1	1	0	0	1	0	0	0	0	0	5	4	2	2	4	2	2	4	4	4	4	5	4	5	3	5	5	5	1	5	5
337	1	2	2	1	1	2	1	2	1-5 times	Health department	Guidelines for clinical use of antimicrobial agents┋Work experience in clinical┋Books related to continuing medical education┋Guidance from superior hospitals┋Discussion among colleagues	0	1	0	0	0	1	0	0	0	1	0	5	4	1	5	5	5	5	4	4	4	4	3	2	3	4	3	3	2	3	4	4
338	2	3	2	2	1	1	1	2	1-5 times	Health department┋Chinese center for control and prevention	Guidelines for clinical use of antimicrobial agents┋Work experience in clinical┋Books related to continuing medical education┋TV, Internet, newspapers and other media┋Guidance from superior hospitals┋Discussion among colleagues	1	1	1	0	1	1	0	1	0	0	0	4	2	2	4	4	4	3	4	4	4	4	5	3	3	4	2	2	5	4	5	5
339	1	1	1	1	1	2	2	2	1-5 times	Health department┋Chinese center for control and prevention	Guidelines for clinical use of antimicrobial agents┋Work experience in clinical┋Academic articles┋Academic promotion┋Books related to continuing medical education┋TV, Internet, newspapers and other media┋Guidance from superior hospitals┋Discussion among colleagues	0	0	1	0	1	1	1	0	0	0	0	5	1	2	5	5	5	2	2	2	4	4	5	3	5	5	5	4	4	4	5	4
340	2	1	2	7	2	3	4	2	6-10 times	Health department┋Chinese center for control and prevention┋Other government organizations┋Colleges┋Other	Guidelines for clinical use of antimicrobial agents┋Academic articles┋Books related to continuing medical education┋TV, Internet, newspapers and other media┋Guidance from superior hospitals	1	1	1	0	0	1	0	1	0	0	0	3	4	4	4	4	4	4	4	4	4	4	5	5	5	5	5	5	5	5	5	5
341	1	1	1	4	1	2	2	2	1-5 times	Other	Work experience in clinical┋Guidance from superior hospitals┋Discussion among colleagues	0	1	0	0	0	1	0	1	0	0	0	5	4	4	4	5	4	4	4	4	4	4	3	4	4	5	4	4	4	5	5	5
342	2	1	1	6	1	2	2	2	1-5 times	Health department	Guidelines for clinical use of antimicrobial agents┋Work experience in clinical┋Academic promotion┋Guidance from superior hospitals	0	1	0	1	1	1	1	0	0	0	1	5	4	4	5	5	3	4	4	4	4	4	2	2	2	4	4	4	4	4	5	5
343	1	3	3	4	2	2	3	2	1-5 times	Health department	Guidelines for clinical use of antimicrobial agents┋Work experience in clinical┋Books related to continuing medical education┋TV, Internet, newspapers and other media┋Guidance from superior hospitals	0	1	0	0	1	1	0	1	0	0	0	5	4	2	4	5	5	4	3	1	5	5	5	4	5	5	5	5	5	1	5	5
344	1	3	2	2	3	2	3	2	0 times		Guidelines for clinical use of antimicrobial agents┋Work experience in clinical┋Guidance from superior hospitals	0	1	0	0	0	1	1	0	0	0	0	5	4	4	2	5	4	3	3	2	5	3	3	3	4	4	4	5	5	4	3	3
345	2	3	2	1	3	2	2	2	1-5 times	Chinese center for control and prevention	Guidelines for clinical use of antimicrobial agents┋Work experience in clinical┋Academic articles┋Academic promotion┋Books related to continuing medical education┋TV, Internet, newspapers and other media	1	1	1	0	0	1	0	0	0	0	0	4	3	3	4	3	3	4	3	4	4	5	3	2	4	4	3	5	3	4	4	4
346	1	3	2	2	2	2	2	2	0 times		Guidelines for clinical use of antimicrobial agents┋Work experience in clinical┋Books related to continuing medical education	0	0	0	0	0	1	0	0	0	0	0	5	1	1	5	2	5	5	5	5	5	5	3	5	5	5	5	5	1	5	5	5
347	1	3	2	5	4	2	2	2	1-5 times	Health department	Guidelines for clinical use of antimicrobial agents┋Work experience in clinical┋Academic articles┋Academic promotion┋Books related to continuing medical education┋TV, Internet, newspapers and other media┋Discussion among colleagues	1	1	0	0	1	1	0	0	0	0	0	4	4	3	3	3	3	3	3	3	3	3	3	3	3	3	3	4	4	4	4	4
348	2	3	2	2	4	2	2	2	1-5 times	Health department┋Chinese center for control and prevention	Guidelines for clinical use of antimicrobial agents┋Work experience in clinical┋Academic articles┋Academic promotion┋Books related to continuing medical education	1	1	1	0	1	1	1	1	1	1	1	5	5	4	4	4	4	4	4	4	4	5	4	2	5	4	4	4	4	4	5	5
349	2	3	2	3	4	2	2	2	1-5 times	Health department	Guidelines for clinical use of antimicrobial agents┋Work experience in clinical┋Academic articles┋Books related to continuing medical education┋Guidance from superior hospitals	1	1	0	0	1	1	0	1	0	0	0	5	4	3	2	4	4	3	3	4	4	4	4	3	5	4	3	3	3	4	5	5
350	1	3	2	4	4	2	3	2	1-5 times	Health department┋Chinese center for control and prevention	Guidelines for clinical use of antimicrobial agents┋Work experience in clinical┋Academic articles┋Academic promotion┋Books related to continuing medical education┋TV, Internet, newspapers and other media┋Guidance from superior hospitals┋Discussion among colleagues	1	1	0	1	0	1	0	0	0	0	0	4	5	3	5	4	3	3	3	4	5	5	4	3	3	5	3	3	3	5	3	4
351	1	3	2	4	3	2	3	2	1-5 times	Health department	Guidelines for clinical use of antimicrobial agents┋Work experience in clinical┋Books related to continuing medical education┋TV, Internet, newspapers and other media	1	1	1	1	1	1	1	1	0	1	1	5	4	4	2	4	4	2	2	2	5	5	4	5	5	5	5	5	5	5	5	5
352	2	3	2	1	1	2	2	2	1-5 times	Health department┋Chinese center for control and prevention	Guidelines for clinical use of antimicrobial agents┋Books related to continuing medical education┋TV, Internet, newspapers and other media┋Guidance from superior hospitals	0	0	1	0	0	1	0	0	0	0	0	3	2	2	4	4	4	4	4	4	4	4	4	2	2	4	2	2	2	4	4	4
353	2	3	2	7	2	2	2	2	1-5 times	Health department┋Chinese center for control and prevention	Guidelines for clinical use of antimicrobial agents┋Work experience in clinical┋Books related to continuing medical education┋Guidance from superior hospitals┋Discussion among colleagues	0	1	0	0	1	1	1	1	0	0	0	4	4	2	4	5	4	5	5	2	5	5	4	2	5	5	4	5	4	4	5	5
354	2	3	2	2	3	2	3	2	1-5 times	Health department	Work experience in clinical┋Academic promotion┋TV, Internet, newspapers and other media	0	1	1	1	0	1	0	0	0	0	0	4	4	2	4	4	4	4	4	4	5	5	5	3	4	5	4	5	5	4	5	5
355	2	3	2	3	4	2	3	2	1-5 times	Health department	Guidelines for clinical use of antimicrobial agents┋Work experience in clinical┋Books related to continuing medical education┋TV, Internet, newspapers and other media┋Guidance from superior hospitals┋Discussion among colleagues	0	0	0	0	0	1	0	0	0	0	0	4	5	4	4	4	4	3	3	3	3	3	4	4	5	5	5	4	4	4	5	5
356	2	3	2	3	2	2	2	2	1-5 times	Health department	Guidelines for clinical use of antimicrobial agents┋Work experience in clinical┋Academic articles┋Books related to continuing medical education┋TV, Internet, newspapers and other media┋Guidance from superior hospitals┋Discussion among colleagues	0	1	0	0	0	1	0	0	0	0	0	5	4	4	5	5	5	4	4	4	5	5	4	3	5	5	4	3	3	5	5	5
357	1	3	2	2	3	2	2	2	6-10 times	Other	Guidelines for clinical use of antimicrobial agents┋Books related to continuing medical education┋Discussion among colleagues	1	1	1	0	1	1	0	0	0	0	0	4	3	4	3	4	2	3	3	4	4	4	3	3	4	4	4	5	5	4	4	5
358	2	3	2	3	3	2	3	2	1-5 times	Health department┋Other	Guidelines for clinical use of antimicrobial agents┋Work experience in clinical┋Books related to continuing medical education┋Guidance from superior hospitals	0	1	1	1	0	1	0	0	0	0	0	4	4	3	3	4	4	4	3	3	4	4	3	3	3	5	3	3	3	4	4	3
359	1	3	2	4	1	2	2	2	1-5 times	Health department	Guidelines for clinical use of antimicrobial agents┋Books related to continuing medical education┋TV, Internet, newspapers and other media┋Guidance from superior hospitals┋Discussion among colleagues	0	1	0	0	0	1	0	1	0	0	0	3	2	2	4	4	4	4	4	4	4	4	4	4	4	5	5	5	3	4	4	4
360	1	3	2	6	2	2	3	2	6-10 times	Health department┋Other	Guidelines for clinical use of antimicrobial agents┋Work experience in clinical┋Academic articles	0	1	0	0	0	1	0	0	0	0	0	5	5	4	2	5	5	3	3	3	5	3	4	5	5	1	5	5	5	1	5	2
361	2	3	2	6	3	2	2	2	1-5 times	Health department	Guidelines for clinical use of antimicrobial agents┋Work experience in clinical┋Books related to continuing medical education┋TV, Internet, newspapers and other media┋Guidance from superior hospitals┋Discussion among colleagues	0	1	0	0	0	1	0	1	0	0	0	4	5	2	4	4	4	4	4	4	4	4	4	3	5	5	4	4	3	5	4	1
362	1	3	2	7	1	2	2	2	0 times		Guidelines for clinical use of antimicrobial agents┋Academic articles┋Books related to continuing medical education┋Guidance from superior hospitals	0	1	0	0	0	1	0	1	0	0	0	5	5	5	1	5	4	2	4	3	4	4	5	5	5	5	5	4	5	5	5	5
363	1	3	2	2	3	2	3	2	0 times		Guidelines for clinical use of antimicrobial agents┋Books related to continuing medical education┋TV, Internet, newspapers and other media	1	1	0	0	1	1	1	0	0	0	0	4	4	2	4	4	2	4	4	4	4	4	3	4	5	5	4	3	5	5	5	5
364	2	3	2	4	2	2	2	2	1-5 times	Health department┋Chinese center for control and prevention	Guidelines for clinical use of antimicrobial agents┋Work experience in clinical┋Books related to continuing medical education┋Discussion among colleagues	1	1	0	0	0	1	0	0	0	0	0	4	3	3	5	2	4	4	2	4	4	4	4	3	3	4	2	3	3	4	5	5
365	2	3	2	2	1	2	3	2	1-5 times	Other	Guidelines for clinical use of antimicrobial agents┋Work experience in clinical┋Books related to continuing medical education┋Guidance from superior hospitals┋Discussion among colleagues	1	1	0	0	0	1	0	0	0	0	0	5	4	4	4	5	5	4	4	3	4	4	3	2	4	4	4	4	4	4	4	5
366	2	2	2	3	1	2	1	2	1-5 times	Health department┋Chinese center for control and prevention	Guidelines for clinical use of antimicrobial agents┋Work experience in clinical┋Academic articles┋Academic promotion┋Books related to continuing medical education┋TV, Internet, newspapers and other media┋Guidance from superior hospitals┋Discussion among colleagues	0	1	0	1	0	1	1	0	0	0	0	2	4	4	2	1	4	5	5	4	5	5	3	4	4	5	1	5	5	5	5	5
367	2	3	2	2	2	2	2	2	6-10 times	Health department┋Chinese center for control and prevention	Guidelines for clinical use of antimicrobial agents┋Work experience in clinical┋Academic articles┋Academic promotion┋Books related to continuing medical education┋TV, Internet, newspapers and other media┋Guidance from superior hospitals┋Discussion among colleagues	0	1	0	0	0	1	0	0	0	0	0	4	4	2	4	4	2	4	2	4	4	4	5	5	5	5	5	5	5	5	5	5
368	1	3	2	2	1	2	2	2	1-5 times	Health department┋Other	Guidelines for clinical use of antimicrobial agents┋Work experience in clinical┋Books related to continuing medical education┋Guidance from superior hospitals┋Discussion among colleagues	0	1	0	0	0	1	1	1	0	0	1	4	4	4	4	4	3	3	3	3	4	4	5	2	5	5	5	5	4	5	5	5
369	2	3	2	1	1	2	2	2	6-10 times	Health department┋Chinese center for control and prevention	Guidelines for clinical use of antimicrobial agents┋Work experience in clinical┋Academic promotion┋TV, Internet, newspapers and other media┋Guidance from superior hospitals	1	1	1	0	1	1	0	0	0	0	1	3	4	4	3	4	3	3	3	3	4	4	5	5	5	4	5	5	5	1	5	5
370	1	2	2	2	3	2	1	2	6-10 times	Health department┋Chinese center for control and prevention	Guidelines for clinical use of antimicrobial agents┋Work experience in clinical┋Academic promotion┋Books related to continuing medical education	0	1	0	1	0	1	0	0	0	0	0	5	4	1	5	5	5	5	5	5	5	5	5	2	5	5	1	4	5	5	5	5
371	2	2	2	2	2	2	2	2	0 times		TV, Internet, newspapers and other media┋Discussion among colleagues	1	0	0	0	0	1	0	0	0	0	0	5	3	2	4	5	4	4	4	5	5	5	2	2	1	5	2	2	2	4	4	4
372	2	3	2	2	2	2	2	2	6-10 times	Health department┋Chinese center for control and prevention	Guidelines for clinical use of antimicrobial agents┋Work experience in clinical┋Books related to continuing medical education	1	0	0	1	1	0	0	0	0	0	0	2	4	2	4	4	1	4	4	4	4	4	3	3	3	3	3	3	3	3	4	4
373	1	3	2	2	3	2	2	1	1-5 times	Health department┋Chinese center for control and prevention	Guidance from superior hospitals	0	0	0	0	0	1	0	0	0	0	0	4	4	4	4	4	2	4	4	4	4	4	5	5	5	4	4	2	2	4	5	5
374	2	3	2	1	3	2	2	2	0 times		Guidelines for clinical use of antimicrobial agents┋Work experience in clinical┋Books related to continuing medical education┋Discussion among colleagues	0	1	0	0	1	1	1	1	0	1	1	4	4	4	4	5	2	5	4	4	5	4	3	2	4	4	3	4	5	4	5	5
375	2	3	2	2	3	2	2	2	1-5 times	Other	Guidelines for clinical use of antimicrobial agents┋Work experience in clinical┋Books related to continuing medical education┋Guidance from superior hospitals	0	1	1	0	1	1	1	0	1	0	1	4	4	4	4	4	4	4	4	4	4	4	3	4	4	4	3	4	3	3	3	1
376	2	3	2	3	3	2	3	2	0 times		Guidelines for clinical use of antimicrobial agents┋Work experience in clinical┋Guidance from superior hospitals┋Discussion among colleagues	0	1	0	0	0	1	1	0	0	0	0	5	5	5	1	5	5	3	3	3	3	2	4	4	4	4	4	5	5	4	2	5
377	2	3	2	3	2	2	2	2	6-10 times	Health department┋Chinese center for control and prevention	Guidelines for clinical use of antimicrobial agents┋Work experience in clinical┋Academic articles┋Academic promotion┋Books related to continuing medical education┋Guidance from superior hospitals	1	1	1	1	1	1	0	1	0	0	0	4	4	4	2	4	4	3	2	4	4	4	5	5	5	5	5	4	5	5	5	5
378	1	3	2	3	4	2	2	2	0 times		Guidelines for clinical use of antimicrobial agents┋Books related to continuing medical education┋TV, Internet, newspapers and other media	0	1	0	0	1	1	0	0	0	0	0	4	2	2	4	4	2	4	5	5	5	5	3	4	5	4	4	4	3	2	5	5
379	2	3	2	2	4	2	2	2	1-5 times	Health department┋Chinese center for control and prevention	Guidelines for clinical use of antimicrobial agents┋Work experience in clinical┋Books related to continuing medical education┋TV, Internet, newspapers and other media┋Guidance from superior hospitals	1	1	0	1	1	1	0	0	0	1	0	5	1	1	4	4	4	4	4	2	5	5	5	4	4	5	5	5	5	4	5	5
380	2	3	2	4	3	2	2	2	6-10 times	Health department┋Chinese center for control and prevention	Guidelines for clinical use of antimicrobial agents┋Work experience in clinical┋Academic promotion┋TV, Internet, newspapers and other media┋Guidance from superior hospitals	0	0	0	0	0	1	0	1	0	0	0	4	2	2	4	3	3	3	3	3	3	3	5	5	3	1	5	5	5	5	5	5
381	2	3	2	5	3	2	2	2	1-5 times	Health department	Guidelines for clinical use of antimicrobial agents	1	1	0	0	0	1	0	1	1	0	0	2	4	2	4	4	4	4	4	4	4	4	5	5	5	5	5	5	4	5	5	5
382	1	3	2	5	3	2	2	2	1-5 times	Health department	Guidelines for clinical use of antimicrobial agents┋Work experience in clinical┋Guidance from superior hospitals	0	0	0	0	0	1	0	0	0	0	0	5	5	2	5	5	5	5	5	5	5	5	5	5	5	5	5	1	5	5	5	1
383	2	2	2	7	3	2	2	2	6-10 times	Health department	Guidelines for clinical use of antimicrobial agents┋Work experience in clinical┋TV, Internet, newspapers and other media┋Guidance from superior hospitals┋Discussion among colleagues	1	0	1	0	0	0	0	1	0	0	0	3	4	4	5	4	3	5	5	4	5	5	3	3	3	5	1	3	5	4	5	3
384	1	3	2	2	1	1	1	2	1-5 times	Health department┋Chinese center for control and prevention	Work experience in clinical┋Books related to continuing medical education┋TV, Internet, newspapers and other media┋Guidance from superior hospitals┋Discussion among colleagues	1	0	1	0	1	1	0	0	0	0	0	4	4	2	4	4	4	2	2	2	4	4	5	5	5	4	5	5	5	4	5	5
385	2	3	2	5	2	2	2	2	1-5 times	Health department	Guidelines for clinical use of antimicrobial agents┋Work experience in clinical┋TV, Internet, newspapers and other media┋Guidance from superior hospitals	0	0	0	0	0	1	0	0	0	0	0	5	5	1	5	5	5	5	5	5	5	5	5	5	5	5	5	5	5	5	5	1
386	2	4	2	1	1	1	2	2	1-5 times	Health department	Guidelines for clinical use of antimicrobial agents┋Books related to continuing medical education┋TV, Internet, newspapers and other media┋Guidance from superior hospitals	1	0	1	0	0	1	1	0	0	0	0	5	2	2	4	4	4	4	4	4	4	4	3	3	3	3	3	3	3	3	5	5
387	1	2	2	2	3	2	2	1	6-10 times	Health department┋Chinese center for control and prevention	Guidance from superior hospitals	1	0	0	0	0	1	0	0	0	0	0	2	4	1	4	4	4	4	3	2	5	5	5	5	5	4	5	5	5	2	5	5
388	1	2	2	1	3	3	2	2	≥11 times	Health department┋Chinese center for control and prevention	Work experience in clinical┋Books related to continuing medical education┋Discussion among colleagues	1	0	0	0	1	0	0	0	0	0	0	2	4	2	4	4	2	4	2	4	2	4	5	5	4	4	4	3	4	1	4	5
389	1	2	2	5	1	2	2	2	6-10 times	Health department┋Chinese center for control and prevention┋Other government organizations	Guidelines for clinical use of antimicrobial agents┋Work experience in clinical┋Academic articles┋Academic promotion┋Books related to continuing medical education┋TV, Internet, newspapers and other media┋Guidance from superior hospitals┋Discussion among colleagues	0	0	0	0	0	1	0	0	0	0	0	4	2	2	4	4	4	4	4	4	4	4	5	3	5	5	4	2	5	3	5	5
390	1	3	2	4	3	2	3	2	1-5 times	Health department	Guidelines for clinical use of antimicrobial agents┋Guidance from superior hospitals	0	1	1	1	0	1	0	0	0	0	0	5	2	4	2	4	4	4	4	2	5	5	4	3	5	5	3	2	5	5	5	4
391	1	3	2	5	2	2	2	2	1-5 times	Health department┋Other	Guidelines for clinical use of antimicrobial agents┋TV, Internet, newspapers and other media┋Guidance from superior hospitals	1	1	0	0	0	1	0	0	0	0	0	4	2	4	4	4	4	2	2	2	4	4	5	4	5	5	5	5	5	5	5	5
392	1	3	2	1	1	2	2	1	≥11 times	Health department┋Chinese center for control and prevention	Guidelines for clinical use of antimicrobial agents┋Work experience in clinical┋Books related to continuing medical education┋TV, Internet, newspapers and other media┋Discussion among colleagues	1	1	0	0	0	0	0	0	0	0	0	2	2	4	2	4	2	2	2	4	4	2	5	5	5	4	5	5	5	2	5	4
393	1	3	2	5	3	2	2	2	6-10 times	Health department	Guidelines for clinical use of antimicrobial agents┋Work experience in clinical┋Books related to continuing medical education┋Guidance from superior hospitals	0	1	0	0	0	1	0	1	0	0	0	2	4	4	2	4	2	4	2	2	4	4	5	3	5	4	5	5	5	5	5	5
394	1	3	2	3	1	1	1	2	1-5 times	Health department┋Chinese center for control and prevention┋Other government organizations	Guidelines for clinical use of antimicrobial agents┋Work experience in clinical┋Books related to continuing medical education┋TV, Internet, newspapers and other media┋Guidance from superior hospitals┋Discussion among colleagues	1	1	0	0	0	1	0	0	0	0	0	3	3	2	3	5	3	3	4	3	5	5	5	3	5	5	4	3	5	5	3	4
395	1	3	2	2	2	2	1	2	1-5 times	Health department	Guidance from superior hospitals	0	1	1	0	0	0	1	1	0	0	0	4	4	2	4	4	4	2	4	2	4	4	3	3	3	3	4	4	4	2	4	4
396	1	3	2	1	3	3	2	2	≥11 times	Health department┋Chinese center for control and prevention	Work experience in clinical┋Books related to continuing medical education┋TV, Internet, newspapers and other media┋Discussion among colleagues	1	1	0	0	0	1	0	0	0	0	0	2	2	2	2	4	2	4	2	2	4	4	5	5	5	4	5	5	5	3	5	4
397	1	2	2	3	3	2	2	2	6-10 times	Health department	Guidelines for clinical use of antimicrobial agents┋Books related to continuing medical education┋TV, Internet, newspapers and other media┋Guidance from superior hospitals	0	1	0	0	0	1	1	0	0	0	0	2	4	4	2	4	4	2	3	2	4	4	5	5	5	5	5	5	5	4	5	5
398	1	3	2	1	2	2	2	2	≥11 times	Health department┋Chinese center for control and prevention	Work experience in clinical┋Books related to continuing medical education┋TV, Internet, newspapers and other media┋Discussion among colleagues	1	1	0	0	0	1	0	0	0	0	0	2	2	2	2	4	2	2	4	4	4	4	5	5	5	4	5	2	4	3	5	4
399	1	2	2	2	3	2	3	2	1-5 times	Health department┋Chinese center for control and prevention	Guidelines for clinical use of antimicrobial agents┋Work experience in clinical┋Books related to continuing medical education┋TV, Internet, newspapers and other media┋Guidance from superior hospitals	1	0	0	1	0	1	1	0	0	0	0	4	2	2	4	4	4	2	2	2	4	4	5	5	5	5	4	5	5	4	5	5
400	1	2	2	1	2	2	2	2	1-5 times	Health department┋Chinese center for control and prevention┋Other government organizations	Work experience in clinical┋Books related to continuing medical education┋TV, Internet, newspapers and other media┋Guidance from superior hospitals┋Discussion among colleagues	0	1	0	0	0	1	0	0	0	0	0	2	4	4	2	2	2	3	3	2	4	4	5	5	5	5	5	5	5	5	5	5
401	1	2	2	1	3	2	3	2	≥11 times	Health department┋Chinese center for control and prevention	Guidelines for clinical use of antimicrobial agents┋Work experience in clinical┋Books related to continuing medical education┋TV, Internet, newspapers and other media┋Guidance from superior hospitals┋Discussion among colleagues	1	1	1	0	1	0	1	0	0	0	0	4	2	2	4	4	4	4	4	5	5	5	5	3	5	5	5	2	5	1	5	5
402	2	3	2	3	3	2	2	2	1-5 times	Health department	Guidelines for clinical use of antimicrobial agents┋Work experience in clinical┋Academic articles┋Guidance from superior hospitals	1	1	1	0	0	1	0	0	0	0	0	2	4	1	4	4	4	4	4	4	4	4	4	4	3	5	5	5	5	4	5	5
403	2	2	1	5	2	2	1	2	6-10 times	Health department┋Chinese center for control and prevention┋Other government organizations	Guidelines for clinical use of antimicrobial agents┋Work experience in clinical┋Academic articles┋Academic promotion┋Books related to continuing medical education┋TV, Internet, newspapers and other media┋Guidance from superior hospitals┋Discussion among colleagues	1	1	0	0	0	1	0	1	0	0	0	5	5	2	5	4	4	4	4	4	4	5	5	5	5	5	5	5	5	4	5	5
404	2	2	2	4	3	2	2	2	≥11 times	Health department┋Chinese center for control and prevention┋Other government organizations	Guidelines for clinical use of antimicrobial agents┋Work experience in clinical┋Academic articles┋Academic promotion┋Books related to continuing medical education┋TV, Internet, newspapers and other media┋Guidance from superior hospitals┋Discussion among colleagues	0	1	0	0	0	0	0	1	0	0	0	4	2	2	4	4	4	4	4	4	4	4	5	5	5	1	5	5	5	1	5	5
405	1	2	2	4	2	2	2	2	0 times		Guidelines for clinical use of antimicrobial agents┋Work experience in clinical┋Guidance from superior hospitals┋Discussion among colleagues	0	1	1	0	1	1	0	0	0	0	0	5	5	5	1	4	4	3	3	2	4	4	4	4	4	4	4	4	5	3	2	5
406	2	3	2	4	2	2	2	2	≥11 times	Health department┋Chinese center for control and prevention	Guidelines for clinical use of antimicrobial agents┋Work experience in clinical┋TV, Internet, newspapers and other media	1	1	0	0	0	1	0	0	0	0	0	4	4	2	4	4	4	4	4	4	4	4	3	4	4	4	5	4	4	4	5	5
407	2	3	2	1	3	2	2	2	1-5 times	Health department	Books related to continuing medical education┋Guidance from superior hospitals┋Discussion among colleagues	0	0	1	0	0	0	0	0	0	0	0	1	4	4	2	2	4	4	4	4	4	4	3	4	3	2	4	5	5	1	5	4
408	1	3	2	4	2	2	2	2	6-10 times	Health department┋Chinese center for control and prevention	Guidelines for clinical use of antimicrobial agents┋Guidance from superior hospitals	0	0	0	0	0	1	0	1	0	0	0	4	5	1	4	5	5	5	5	5	5	5	4	4	4	5	4	4	5	5	4	5
409	2	3	2	1	3	2	1	2	1-5 times	Health department┋Other	Guidelines for clinical use of antimicrobial agents┋Work experience in clinical┋Books related to continuing medical education┋Guidance from superior hospitals┋Discussion among colleagues	0	1	1	0	1	1	0	0	0	0	0	5	5	5	1	4	5	3	3	3	3	4	4	4	5	4	4	4	5	4	2	5
410	1	2	2	3	3	2	2	1	1-5 times	Health department┋Chinese center for control and prevention	Guidelines for clinical use of antimicrobial agents┋Work experience in clinical┋Books related to continuing medical education┋TV, Internet, newspapers and other media┋Guidance from superior hospitals┋Discussion among colleagues	1	1	1	0	0	1	0	0	0	0	0	3	4	4	4	4	4	3	4	3	4	4	3	3	5	4	4	4	4	4	4	2
411	2	2	2	2	3	2	4	2	1-5 times	Health department	Guidelines for clinical use of antimicrobial agents┋Work experience in clinical┋Guidance from superior hospitals	0	1	1	0	0	1	0	0	0	0	0	5	4	2	2	4	4	4	4	4	4	4	5	2	5	1	5	5	3	4	5	5
412	1	2	2	2	3	2	2	2	1-5 times	Health department┋Other	Guidelines for clinical use of antimicrobial agents┋Work experience in clinical┋Books related to continuing medical education┋Guidance from superior hospitals	1	1	1	1	0	1	1	0	1	1	0	4	4	4	2	4	4	4	3	3	4	5	4	4	4	5	3	4	4	4	5	5
413	2	2	2	2	3	2	2	1	1-5 times	Health department	Guidelines for clinical use of antimicrobial agents┋Work experience in clinical	0	1	0	1	1	0	0	0	0	0	0	5	4	4	5	5	5	5	5	5	5	5	4	2	4	5	4	5	4	2	5	5
414	2	2	2	1	1	1	1	2	0 times		Guidelines for clinical use of antimicrobial agents┋Work experience in clinical┋Academic articles┋Academic promotion┋Books related to continuing medical education┋TV, Internet, newspapers and other media┋Guidance from superior hospitals┋Discussion among colleagues	1	1	0	0	0	1	0	0	0	0	0	5	4	4	4	5	5	5	4	4	4	5	4	2	3	4	3	3	4	1	5	4
415	2	3	2	2	1	1	1	2	0 times		Guidelines for clinical use of antimicrobial agents┋Work experience in clinical┋Academic articles┋Academic promotion┋Books related to continuing medical education┋Guidance from superior hospitals┋Discussion among colleagues	1	1	0	0	0	1	0	1	0	0	0	4	4	4	2	4	4	3	4	3	4	4	3	3	5	5	3	4	3	4	4	5
416	2	2	2	3	3	2	2	2	1-5 times	Health department┋Chinese center for control and prevention	Guidelines for clinical use of antimicrobial agents┋Work experience in clinical┋Academic promotion┋TV, Internet, newspapers and other media┋Guidance from superior hospitals	0	1	1	0	0	1	0	0	0	0	0	4	4	4	4	4	4	4	4	4	4	4	4	4	5	5	4	4	5	4	5	5
417	1	2	4	2	4	3	5	2	1-5 times	Health department┋Chinese center for control and prevention┋Other government organizations	Guidelines for clinical use of antimicrobial agents┋Work experience in clinical	0	1	0	0	0	0	0	0	0	0	0	3	3	2	4	3	3	3	3	3	3	3	3	3	3	3	3	3	3	3	3	4
418	1	2	2	5	2	2	1	2	6-10 times	Health department┋Chinese center for control and prevention	Guidelines for clinical use of antimicrobial agents┋Work experience in clinical┋Guidance from superior hospitals	1	1	0	0	1	1	0	0	0	0	0	5	4	3	4	5	2	4	4	4	4	5	5	5	5	5	5	5	5	2	5	5
419	1	3	2	1	3	2	3	2	0 times		TV, Internet, newspapers and other media	1	0	0	0	0	0	0	0	0	0	0	4	2	2	4	4	4	4	4	4	4	4	2	2	2	4	2	2	2	4	4	4
420	1	2	2	1	1	2	1	2	≥11 times	Colleges	Guidelines for clinical use of antimicrobial agents┋Books related to continuing medical education	1	1	1	1	1	1	0	1	0	1	0	5	1	3	5	4	4	5	4	4	4	4	5	5	5	1	5	5	5	1	1	1
421	2	3	2	1	3	2	1	2	≥11 times	Health department	Guidelines for clinical use of antimicrobial agents┋Work experience in clinical┋Books related to continuing medical education┋TV, Internet, newspapers and other media┋Guidance from superior hospitals┋Discussion among colleagues	0	1	0	0	0	1	0	0	0	0	0	4	4	4	4	4	4	4	4	4	4	4	5	4	4	4	2	4	4	4	5	1
422	1	2	2	6	3	2	1	2	1-5 times	Health department	Guidelines for clinical use of antimicrobial agents┋Books related to continuing medical education┋Guidance from superior hospitals	0	1	0	0	0	1	0	1	1	0	0	5	3	3	4	4	4	4	4	2	4	4	4	4	4	4	4	4	3	4	5	5
423	1	3	2	1	1	2	2	2	1-5 times	Other	Guidelines for clinical use of antimicrobial agents┋Work experience in clinical┋Books related to continuing medical education┋Guidance from superior hospitals	1	1	1	0	1	1	1	0	0	0	0	4	4	3	4	4	4	4	3	5	5	5	5	2	4	5	5	4	3	4	5	1
424	2	3	2	1	3	2	1	2	1-5 times	Health department	Guidelines for clinical use of antimicrobial agents┋Work experience in clinical┋Books related to continuing medical education┋TV, Internet, newspapers and other media┋Guidance from superior hospitals	1	1	0	0	0	1	0	0	0	0	0	4	4	2	5	4	4	4	3	4	5	5	5	5	4	4	4	5	5	5	5	5
425	1	2	2	2	3	2	2	2	≥11 times	Health department┋Chinese center for control and prevention	Guidelines for clinical use of antimicrobial agents┋Work experience in clinical┋Books related to continuing medical education┋TV, Internet, newspapers and other media┋Guidance from superior hospitals	0	1	1	0	0	1	0	0	0	0	0	5	4	1	5	5	2	5	4	4	4	5	4	5	3	5	5	5	3	5	5	5
426	2	2	2	6	3	2	3	2	1-5 times	Health department┋Chinese center for control and prevention	Guidelines for clinical use of antimicrobial agents┋Books related to continuing medical education	0	1	0	0	1	1	0	0	0	0	0	4	4	2	4	4	4	4	4	4	4	4	4	4	4	2	4	5	5	3	5	5
427	1	2	2	2	3	2	4	2	1-5 times	Health department	Guidelines for clinical use of antimicrobial agents┋Work experience in clinical┋TV, Internet, newspapers and other media┋Discussion among colleagues	1	1	1	0	0	1	0	0	0	0	1	4	4	3	4	4	4	3	3	3	4	4	5	3	5	4	3	3	3	4	5	5
428	1	2	3	2	2	2	2	2	1-5 times	Health department┋Chinese center for control and prevention	Guidelines for clinical use of antimicrobial agents┋Work experience in clinical	0	0	0	0	0	1	0	0	0	0	1	3	3	2	3	4	4	3	3	3	3	4	2	2	3	4	3	4	3	3	3	4
429	1	2	2	1	3	2	2	2	1-5 times	Health department┋Chinese center for control and prevention	Guidelines for clinical use of antimicrobial agents┋Work experience in clinical┋Books related to continuing medical education	0	1	1	1	0	1	0	0	0	0	0	5	3	3	5	5	4	5	5	5	5	5	5	5	5	5	5	5	4	4	5	5
430	2	2	2	2	3	2	2	2	1-5 times	Health department┋Chinese center for control and prevention	Guidelines for clinical use of antimicrobial agents┋Work experience in clinical┋Books related to continuing medical education┋TV, Internet, newspapers and other media┋Guidance from superior hospitals	1	1	0	0	0	1	0	0	0	1	0	4	4	4	4	4	2	2	2	2	4	5	4	3	3	5	5	5	3	4	5	5
431	1	2	2	1	1	2	3	2	≥11 times	Health department	Guidelines for clinical use of antimicrobial agents┋TV, Internet, newspapers and other media┋Guidance from superior hospitals	0	0	1	0	1	1	0	0	0	0	0	4	4	2	3	4	2	3	4	3	3	4	5	5	5	4	5	3	4	2	5	5
432	2	3	2	3	3	2	2	2	1-5 times	Health department	Guidelines for clinical use of antimicrobial agents┋Work experience in clinical┋TV, Internet, newspapers and other media┋Guidance from superior hospitals┋Discussion among colleagues	1	0	1	0	1	1	0	0	0	0	0	4	2	2	4	4	4	4	4	4	4	4	3	2	3	4	3	3	2	4	4	3
433	2	2	2	2	3	2	1	2	1-5 times	Health department┋Chinese center for control and prevention	Guidelines for clinical use of antimicrobial agents┋Work experience in clinical┋Academic articles┋Academic promotion┋Books related to continuing medical education┋Guidance from superior hospitals┋Discussion among colleagues	0	1	1	1	0	1	0	1	0	0	1	5	4	2	4	4	5	5	5	5	5	5	5	5	5	5	5	5	5	5	5	5
434	2	3	2	6	1	1	1	1	1-5 times	Health department┋Chinese center for control and prevention	Guidelines for clinical use of antimicrobial agents┋Work experience in clinical┋Books related to continuing medical education┋Guidance from superior hospitals	1	1	0	0	0	1	0	0	0	0	0	4	4	2	4	4	3	3	4	3	4	4	3	3	4	4	3	3	3	3	5	3
435	2	2	2	1	1	2	2	2	1-5 times	Health department┋Chinese center for control and prevention	Guidelines for clinical use of antimicrobial agents┋Books related to continuing medical education┋Guidance from superior hospitals	1	1	0	0	0	1	0	0	0	0	0	3	2	2	4	4	4	3	4	2	4	4	3	3	4	2	4	4	4	5	5	5
436	2	2	2	1	2	2	2	1	1-5 times	Health department	Guidelines for clinical use of antimicrobial agents┋Work experience in clinical┋Books related to continuing medical education┋Guidance from superior hospitals┋Discussion among colleagues	1	0	0	0	0	1	0	0	0	0	0	4	2	2	4	2	4	4	4	4	4	4	5	5	5	1	5	5	5	1	5	4
437	1	2	2	1	1	1	1	2	1-5 times	Health department	Guidelines for clinical use of antimicrobial agents┋Work experience in clinical┋Guidance from superior hospitals┋Discussion among colleagues	1	1	0	0	0	1	0	0	0	0	0	4	2	2	4	2	4	2	2	2	4	4	5	5	4	1	3	5	5	1	5	4
438	1	2	2	3	3	2	2	2	1-5 times	Health department┋Chinese center for control and prevention┋Other government organizations	Guidelines for clinical use of antimicrobial agents┋Work experience in clinical┋TV, Internet, newspapers and other media┋Guidance from superior hospitals┋Discussion among colleagues	0	1	1	0	1	0	0	0	0	0	0	4	2	2	4	4	2	4	4	4	4	4	2	2	2	4	2	2	2	4	4	4
439	1	2	2	6	3	2	4	2	6-10 times	Health department	Guidelines for clinical use of antimicrobial agents┋Work experience in clinical┋Academic articles┋Academic promotion┋Books related to continuing medical education┋TV, Internet, newspapers and other media┋Guidance from superior hospitals┋Discussion among colleagues	0	0	0	0	0	1	0	1	0	0	0	4	2	4	4	4	4	4	4	4	5	5	4	4	3	5	5	4	4	2	5	5
440	2	2	2	2	2	2	3	2	≥11 times	Health department┋Chinese center for control and prevention	Guidelines for clinical use of antimicrobial agents┋Work experience in clinical┋Books related to continuing medical education┋Guidance from superior hospitals┋Discussion among colleagues	1	1	1	1	1	1	0	1	1	1	0	1	5	5	2	4	4	2	2	2	5	5	3	4	5	5	4	4	5	4	5	5
441	2	2	2	4	2	2	1	2	1-5 times	Health department┋Chinese center for control and prevention	Guidelines for clinical use of antimicrobial agents┋Work experience in clinical┋Academic promotion┋Guidance from superior hospitals	0	1	1	0	1	1	0	0	0	0	0	5	4	2	2	5	4	4	4	4	4	5	3	4	5	5	4	4	4	4	5	4
442	1	2	2	7	3	2	2	2	1-5 times	Health department	Guidelines for clinical use of antimicrobial agents┋Work experience in clinical┋TV, Internet, newspapers and other media┋Discussion among colleagues	0	1	0	0	1	1	1	0	0	0	0	2	5	4	2	5	4	4	4	4	4	4	5	5	5	5	5	5	5	5	5	5
443	1	2	2	3	2	2	1	2	1-5 times	Health department┋Chinese center for control and prevention	Guidelines for clinical use of antimicrobial agents┋Work experience in clinical┋Academic articles┋Academic promotion	0	1	0	0	1	1	0	0	0	0	0	5	2	1	4	4	4	4	4	4	5	5	4	4	3	4	2	4	2	4	5	5
444	1	3	2	3	2	2	2	2	1-5 times	Health department┋Chinese center for control and prevention	Guidelines for clinical use of antimicrobial agents┋Work experience in clinical┋Books related to continuing medical education┋TV, Internet, newspapers and other media┋Guidance from superior hospitals	1	1	0	0	0	1	0	0	0	0	0	5	5	5	4	4	5	4	5	5	5	5	3	3	4	4	3	4	3	3	4	2
445	1	3	2	3	2	2	1	1	1-5 times	Health department┋Chinese center for control and prevention	Guidelines for clinical use of antimicrobial agents┋Work experience in clinical┋Academic articles┋Books related to continuing medical education┋TV, Internet, newspapers and other media┋Guidance from superior hospitals┋Discussion among colleagues	0	1	1	0	0	1	0	0	0	0	0	4	4	2	4	4	4	2	2	2	4	4	4	4	5	4	4	4	3	5	5	5
446	1	2	2	4	2	2	3	2	1-5 times	Health department┋Chinese center for control and prevention	Guidelines for clinical use of antimicrobial agents┋Books related to continuing medical education	0	1	0	0	0	1	0	0	0	0	0	2	2	4	4	2	4	4	4	4	4	4	5	5	3	1	5	5	5	5	5	5
447	1	2	1	1	1	2	1	2	1-5 times	Health department┋Chinese center for control and prevention┋Other government organizations┋Colleges	Guidelines for clinical use of antimicrobial agents┋Work experience in clinical┋Academic articles┋Academic promotion┋Books related to continuing medical education┋TV, Internet, newspapers and other media┋Guidance from superior hospitals┋Discussion among colleagues	1	0	0	0	1	0	0	0	0	0	0	5	1	1	5	5	5	5	5	5	5	5	5	5	5	1	5	5	3	4	4	5
448	1	2	3	4	1	2	1	2	1-5 times	Health department┋Chinese center for control and prevention┋Other government organizations	Guidelines for clinical use of antimicrobial agents┋Work experience in clinical┋Academic articles┋Academic promotion┋Books related to continuing medical education┋TV, Internet, newspapers and other media┋Guidance from superior hospitals┋Discussion among colleagues	1	1	1	0	0	1	0	1	0	0	0	4	4	4	2	4	4	4	4	4	4	4	4	4	5	5	2	5	3	3	4	4
449	2	3	2	2	2	2	1	2	1-5 times	Chinese center for control and prevention	Guidelines for clinical use of antimicrobial agents┋Work experience in clinical┋Academic articles┋Academic promotion┋TV, Internet, newspapers and other media	0	0	1	0	1	1	0	0	1	0	0	5	1	5	1	5	1	5	3	2	5	5	2	4	4	2	2	2	2	4	5	4
450	2	3	2	2	3	2	4	2	0 times		Academic promotion┋TV, Internet, newspapers and other media┋Guidance from superior hospitals	0	0	0	0	0	1	0	0	0	0	0	3	2	1	2	2	1	5	1	5	5	2	4	3	4	3	2	4	1	4	4	4
451	1	2	2	4	3	2	2	2	1-5 times	Health department	Guidelines for clinical use of antimicrobial agents┋Work experience in clinical┋Books related to continuing medical education┋Guidance from superior hospitals	0	1	0	0	0	1	0	0	0	0	0	4	4	4	3	4	2	4	4	4	4	4	4	2	5	4	2	4	4	4	5	5
452	1	3	2	1	3	2	2	2	0 times		Work experience in clinical┋Discussion among colleagues	1	0	0	0	0	1	0	0	0	0	0	3	3	3	3	3	3	3	3	3	3	3	5	5	5	1	5	5	5	1	1	1
453	1	2	2	1	2	2	2	2	6-10 times	Health department┋Chinese center for control and prevention┋Other government organizations	Work experience in clinical┋Books related to continuing medical education┋Discussion among colleagues	0	0	0	0	0	1	0	0	0	0	0	4	2	3	4	3	3	3	3	3	4	3	3	3	2	2	4	3	4	3	2	3
454	1	2	2	5	3	2	2	2	1-5 times	Health department┋Chinese center for control and prevention	Guidelines for clinical use of antimicrobial agents┋Work experience in clinical	0	0	0	0	0	1	0	0	0	0	0	4	2	2	4	4	4	4	4	4	4	4	2	2	2	4	2	2	2	4	5	5
455	2	2	2	1	3	2	2	2	1-5 times	Health department┋Chinese center for control and prevention┋Other government organizations┋Colleges	Guidelines for clinical use of antimicrobial agents┋Work experience in clinical┋Academic articles┋Academic promotion┋Books related to continuing medical education┋TV, Internet, newspapers and other media┋Guidance from superior hospitals┋Discussion among colleagues	1	0	1	0	0	0	0	1	0	0	0	4	2	3	3	4	3	3	4	3	4	4	2	3	1	5	1	1	1	4	2	2
456	1	2	2	1	2	2	1	1	1-5 times	Health department┋Chinese center for control and prevention┋Other government organizations┋Colleges	Guidelines for clinical use of antimicrobial agents┋Academic articles┋Academic promotion┋TV, Internet, newspapers and other media┋Discussion among colleagues	0	0	0	0	0	1	0	0	0	0	0	5	1	1	5	5	5	5	3	5	5	5	5	5	5	5	4	3	1	5	4	4
457	1	2	2	3	3	2	3	2	1-5 times	Health department┋Chinese center for control and prevention	Guidelines for clinical use of antimicrobial agents┋Work experience in clinical┋Books related to continuing medical education┋Guidance from superior hospitals┋Discussion among colleagues	1	1	1	0	0	1	0	0	0	0	0	4	4	4	3	5	4	4	4	4	5	4	3	2	2	2	3	4	2	2	4	5
458	2	2	2	1	2	2	1	2	1-5 times	Health department	Guidelines for clinical use of antimicrobial agents┋Work experience in clinical┋Academic articles┋Academic promotion┋Books related to continuing medical education┋TV, Internet, newspapers and other media┋Guidance from superior hospitals┋Discussion among colleagues	0	1	0	0	0	1	0	0	0	0	0	5	1	1	5	5	5	5	5	5	5	5	1	1	1	5	1	1	1	5	5	5
459	2	3	2	5	2	2	1	2	1-5 times	Health department	Guidelines for clinical use of antimicrobial agents┋Work experience in clinical┋Books related to continuing medical education┋TV, Internet, newspapers and other media┋Guidance from superior hospitals┋Discussion among colleagues	0	1	0	1	0	1	0	1	0	0	0	4	4	4	4	4	4	4	4	4	4	4	4	4	4	4	4	4	4	4	5	5
460	2	2	2	3	2	2	2	2	1-5 times	Health department┋Chinese center for control and prevention	Guidelines for clinical use of antimicrobial agents┋Work experience in clinical	1	1	0	0	0	1	0	0	0	0	0	4	4	4	4	4	3	2	3	5	5	5	5	3	5	5	4	4	4	5	4	3
461	1	2	2	5	3	2	2	2	1-5 times	Health department┋Chinese center for control and prevention┋Other government organizations	Guidelines for clinical use of antimicrobial agents┋Academic promotion┋Books related to continuing medical education┋TV, Internet, newspapers and other media	1	1	0	0	0	1	0	1	1	0	0	4	3	2	5	2	4	2	2	2	4	5	3	3	3	4	2	4	3	4	5	4
462	1	3	3	5	1	2	1	2	6-10 times	Health department┋Chinese center for control and prevention┋Other government organizations┋Other	Guidelines for clinical use of antimicrobial agents┋Work experience in clinical┋Academic articles┋Academic promotion┋Books related to continuing medical education┋TV, Internet, newspapers and other media┋Guidance from superior hospitals┋Discussion among colleagues	0	1	1	0	0	0	0	0	0	0	0	5	1	1	5	5	5	5	5	5	5	5	4	5	5	1	5	5	5	1	5	5
463	1	2	2	1	1	2	2	2	0 times		Guidelines for clinical use of antimicrobial agents	0	1	1	0	0	0	0	0	0	0	0	4	2	2	4	4	4	4	4	4	4	4	2	2	2	4	2	2	2	4	4	4
464	1	3	2	5	1	1	1	2	6-10 times	Health department┋Chinese center for control and prevention	Guidelines for clinical use of antimicrobial agents┋Work experience in clinical┋Academic articles┋Academic promotion┋Books related to continuing medical education┋TV, Internet, newspapers and other media┋Guidance from superior hospitals┋Discussion among colleagues	1	1	0	0	0	1	0	1	0	0	0	4	4	2	4	4	4	4	4	4	4	4	5	5	5	5	5	5	5	5	5	5
465	1	2	2	1	1	2	1	2	1-5 times	Health department	Guidelines for clinical use of antimicrobial agents┋Work experience in clinical	0	1	0	0	1	0	0	0	0	0	0	1	1	5	3	1	1	3	1	3	1	1	3	3	5	5	3	5	5	3	5	3
466	2	2	2	1	3	2	1	2	6-10 times	Health department┋Chinese center for control and prevention┋Other government organizations┋Colleges	Guidelines for clinical use of antimicrobial agents┋Academic articles┋Books related to continuing medical education┋TV, Internet, newspapers and other media┋Discussion among colleagues	0	0	0	0	1	0	0	0	0	0	0	5	1	1	5	5	5	5	4	5	5	5	1	1	1	5	1	1	1	5	5	3
467	2	2	2	1	3	2	3	2	1-5 times	Chinese center for control and prevention	Guidelines for clinical use of antimicrobial agents┋Work experience in clinical┋Academic articles	1	1	0	1	1	1	1	0	0	0	0	5	4	4	4	5	5	5	5	5	5	4	4	3	4	5	4	3	3	4	5	5
468	2	2	2	4	3	2	4	2	6-10 times	Health department	Guidelines for clinical use of antimicrobial agents┋Work experience in clinical┋Books related to continuing medical education┋TV, Internet, newspapers and other media┋Guidance from superior hospitals┋Discussion among colleagues	1	1	0	0	1	1	0	0	0	0	1	4	4	4	2	4	4	4	4	3	4	4	2	3	5	4	4	4	4	5	4	5
469	2	2	2	1	1	2	2	2	1-5 times	Health department	Guidelines for clinical use of antimicrobial agents┋Work experience in clinical┋Academic articles┋Books related to continuing medical education┋Discussion among colleagues	1	1	0	1	1	1	1	0	0	1	0	5	4	4	3	5	5	5	4	5	5	4	3	2	5	4	4	3	3	4	5	5
470	2	3	2	2	1	1	1	2	1-5 times	Health department	Guidelines for clinical use of antimicrobial agents┋Work experience in clinical┋Academic articles┋Books related to continuing medical education┋TV, Internet, newspapers and other media┋Guidance from superior hospitals	0	1	0	0	0	0	0	0	0	0	0	4	2	2	4	4	4	4	4	4	4	4	4	4	4	5	2	4	2	5	5	5
471	2	3	2	1	1	1	1	2	1-5 times	Health department	Guidelines for clinical use of antimicrobial agents┋Work experience in clinical┋Academic articles┋Books related to continuing medical education	1	1	1	0	0	1	0	0	0	0	0	5	2	4	4	4	4	4	4	4	4	4	3	3	3	5	3	3	3	4	4	4
472	1	2	2	1	1	2	1	2	1-5 times	Other	Guidelines for clinical use of antimicrobial agents┋Books related to continuing medical education┋TV, Internet, newspapers and other media┋Guidance from superior hospitals	1	1	1	0	0	1	0	0	0	0	0	3	4	2	4	4	4	2	4	4	4	4	5	4	3	4	3	1	2	4	5	5
473	2	3	2	5	1	1	1	2	≥11 times	Chinese center for control and prevention┋Other government organizations	Work experience in clinical┋Academic articles┋Academic promotion┋Books related to continuing medical education┋TV, Internet, newspapers and other media┋Guidance from superior hospitals┋Discussion among colleagues	1	1	0	0	0	1	0	0	0	0	0	4	4	2	4	4	4	4	4	4	4	4	5	5	4	4	4	4	4	3	4	4
474	1	3	2	5	1	1	1	2	6-10 times	Health department┋Chinese center for control and prevention┋Colleges	Guidelines for clinical use of antimicrobial agents┋Work experience in clinical┋Books related to continuing medical education┋TV, Internet, newspapers and other media┋Guidance from superior hospitals	1	1	1	0	1	1	1	0	0	1	1	4	3	2	5	4	5	4	3	4	5	5	4	3	4	4	3	2	3	5	4	3
475	1	2	2	5	1	2	2	2	6-10 times	Health department┋Chinese center for control and prevention┋Colleges	Work experience in clinical┋Academic promotion┋Guidance from superior hospitals┋Discussion among colleagues	1	1	1	0	1	1	1	1	0	1	1	4	3	2	4	4	5	4	3	4	1	5	4	3	4	4	3	2	3	5	4	3
476	2	2	2	6	3	2	2	2	0 times		Guidelines for clinical use of antimicrobial agents┋Work experience in clinical┋Guidance from superior hospitals	1	0	1	1	1	1	1	0	0	0	0	4	4	3	4	4	3	3	3	3	4	4	4	2	3	4	3	3	4	4	5	5
477	1	2	2	1	1	2	1	2	1-5 times	Health department	Guidelines for clinical use of antimicrobial agents	0	0	0	0	0	1	0	0	0	0	0	4	2	2	4	4	4	4	4	4	4	4	2	2	2	4	2	2	2	4	4	4
478	1	2	2	5	1	2	1	2	1-5 times	Health department┋Chinese center for control and prevention	Guidelines for clinical use of antimicrobial agents┋Academic articles┋Academic promotion┋Books related to continuing medical education┋Guidance from superior hospitals┋Discussion among colleagues	1	1	0	0	0	1	0	0	0	0	0	5	5	4	2	5	5	5	5	1	5	5	4	5	5	5	5	5	4	5	5	5
479	1	2	2	6	2	2	1	2	6-10 times	Health department┋Other	Guidelines for clinical use of antimicrobial agents┋Academic promotion┋Books related to continuing medical education┋TV, Internet, newspapers and other media	0	1	0	0	0	1	0	0	0	0	0	4	4	1	4	5	3	3	4	4	4	4	4	3	4	4	4	5	4	3	5	5
480	1	2	2	1	2	2	2	2	1-5 times	Health department┋Chinese center for control and prevention	Guidelines for clinical use of antimicrobial agents┋Books related to continuing medical education┋Guidance from superior hospitals	0	0	0	0	0	1	0	0	0	0	0	5	2	2	4	5	4	4	4	3	4	4	4	2	4	4	2	2	4	4	4	4
481	1	3	2	6	3	2	2	2	≥11 times	Health department┋Other	Guidelines for clinical use of antimicrobial agents┋Work experience in clinical┋Books related to continuing medical education┋TV, Internet, newspapers and other media┋Guidance from superior hospitals┋Discussion among colleagues	1	0	1	0	0	1	0	1	0	0	0	4	4	3	4	2	4	4	4	4	4	4	4	5	5	4	4	3	4	4	5	5
482	2	2	2	4	3	2	2	2	1-5 times	Health department┋Chinese center for control and prevention┋Other	Guidelines for clinical use of antimicrobial agents┋Work experience in clinical┋Books related to continuing medical education┋TV, Internet, newspapers and other media┋Guidance from superior hospitals	0	1	0	0	0	1	0	0	0	1	0	3	3	4	3	4	3	3	4	4	4	4	3	3	4	4	4	3	4	3	5	5
483	1	2	2	2	3	2	2	2	≥11 times	Health department┋Other	Guidelines for clinical use of antimicrobial agents┋TV, Internet, newspapers and other media┋Guidance from superior hospitals┋Discussion among colleagues	0	1	0	0	0	1	0	0	0	0	0	4	2	4	4	4	2	2	4	3	4	4	3	2	3	4	3	3	4	4	5	5
484	2	2	2	1	3	2	2	2	1-5 times	Health department┋Other	Guidelines for clinical use of antimicrobial agents┋Work experience in clinical┋Books related to continuing medical education┋Guidance from superior hospitals┋Discussion among colleagues	0	1	0	0	1	1	0	0	0	0	0	4	4	4	4	4	4	4	3	4	5	5	3	2	5	5	3	5	3	4	4	4
485	1	1	1	3	1	2	1	1	1-5 times	Other	Guidelines for clinical use of antimicrobial agents┋Work experience in clinical	0	1	0	0	0	1	1	0	0	0	0	3	4	4	4	4	4	4	4	4	5	5	3	2	3	4	4	2	4	3	5	5
486	1	1	1	3	2	2	1	2	1-5 times	Other	Guidelines for clinical use of antimicrobial agents┋Work experience in clinical┋Guidance from superior hospitals┋Discussion among colleagues	1	1	0	1	0	1	1	0	0	1	0	5	4	3	4	4	5	2	4	4	4	4	3	4	5	4	4	4	4	4	4	1
487	2	1	1	1	1	2	3	1	1-5 times	Other	Guidelines for clinical use of antimicrobial agents┋Work experience in clinical┋Books related to continuing medical education┋Guidance from superior hospitals┋Discussion among colleagues	1	1	0	0	0	1	0	0	0	0	0	5	5	4	3	5	5	3	3	4	5	5	3	4	5	5	3	4	4	4	4	5
488	2	1	1	1	1	2	1	2	1-5 times	Health department┋Chinese center for control and prevention	Guidelines for clinical use of antimicrobial agents┋Work experience in clinical┋Books related to continuing medical education┋TV, Internet, newspapers and other media┋Guidance from superior hospitals	0	0	0	0	0	1	0	0	0	0	0	5	1	1	5	5	5	3	3	3	5	5	3	2	5	4	3	3	4	4	3	5
489	1	1	1	7	2	2	2	2	6-10 times	Health department┋Chinese center for control and prevention┋Other	Work experience in clinical┋Guidance from superior hospitals┋Discussion among colleagues	0	1	0	0	0	1	0	1	0	0	0	4	3	4	4	5	4	5	4	4	5	4	3	4	3	4	3	3	3	2	4	5
490	1	1	1	3	1	2	1	2	1-5 times	Health department┋Chinese center for control and prevention	Guidelines for clinical use of antimicrobial agents┋Work experience in clinical┋Books related to continuing medical education┋Guidance from superior hospitals	1	1	0	0	0	1	0	0	0	0	0	3	4	4	3	3	3	5	3	4	4	4	4	3	4	4	2	3	4	4	5	5
491	1	1	1	5	1	2	1	1	6-10 times	Health department	Guidelines for clinical use of antimicrobial agents┋Work experience in clinical┋Academic articles┋Academic promotion┋Books related to continuing medical education┋TV, Internet, newspapers and other media┋Guidance from superior hospitals┋Discussion among colleagues	0	0	0	0	0	1	0	1	0	0	0	3	4	3	3	3	4	3	3	3	4	3	4	4	4	4	5	5	4	5	4	5
492	1	1	1	4	1	2	2	2	1-5 times	Health department┋Chinese center for control and prevention	Guidelines for clinical use of antimicrobial agents┋Work experience in clinical┋Academic articles┋Academic promotion┋Books related to continuing medical education┋TV, Internet, newspapers and other media┋Guidance from superior hospitals┋Discussion among colleagues	0	1	1	0	1	1	0	0	0	0	0	5	5	2	4	4	3	3	3	3	4	4	4	5	4	4	3	3	4	4	4	4
493	1	2	2	7	1	2	1	2	1-5 times	Health department	Guidelines for clinical use of antimicrobial agents┋Academic articles	0	1	0	0	0	1	0	0	0	0	0	3	5	4	2	2	2	2	4	2	2	4	4	4	4	4	2	3	4	4	4	5
494	1	1	1	1	1	2	1	2	1-5 times	Health department	Guidelines for clinical use of antimicrobial agents┋Work experience in clinical┋Guidance from superior hospitals	0	1	0	0	0	1	0	0	0	0	0	4	4	3	4	4	4	4	4	4	4	4	3	4	3	4	2	3	2	3	2	3
495	2	1	1	2	1	2	1	2	1-5 times	Health department┋Chinese center for control and prevention	Guidelines for clinical use of antimicrobial agents┋Work experience in clinical┋Books related to continuing medical education┋Guidance from superior hospitals	1	1	0	0	0	1	0	0	0	0	0	5	5	3	4	5	4	4	4	4	4	5	2	2	4	5	3	4	4	4	4	4
496	2	1	1	2	1	2	1	2	1-5 times	Health department┋Chinese center for control and prevention┋Other government organizations	Guidelines for clinical use of antimicrobial agents┋Work experience in clinical┋Books related to continuing medical education┋TV, Internet, newspapers and other media┋Guidance from superior hospitals┋Discussion among colleagues	1	1	0	0	0	1	1	0	0	0	1	5	3	4	5	4	3	3	3	2	4	4	4	3	5	4	5	5	3	4	4	4
497	1	1	1	1	1	2	1	1	6-10 times	Health department┋Other	Guidelines for clinical use of antimicrobial agents┋Academic promotion┋Discussion among colleagues	1	1	0	0	0	1	0	0	1	0	1	3	3	4	3	4	3	3	4	3	4	4	3	3	3	4	3	3	4	3	4	5
498	2	1	1	5	1	2	1	1	6-10 times	Health department┋Chinese center for control and prevention┋Other	Guidelines for clinical use of antimicrobial agents┋Work experience in clinical┋Academic articles┋Academic promotion┋Discussion among colleagues	1	1	0	0	0	1	1	0	1	1	1	3	3	3	4	3	4	3	4	3	4	4	3	3	3	4	4	4	4	3	4	5
499	2	1	2	4	1	1	1	2	6-10 times	Health department┋Chinese center for control and prevention┋Other government organizations┋Other	Guidelines for clinical use of antimicrobial agents┋Guidance from superior hospitals┋Discussion among colleagues	1	1	0	0	0	1	1	0	1	1	0	2	3	3	4	4	4	3	3	2	4	4	3	4	2	4	4	4	4	3	4	5
500	1	1	1	1	1	2	1	1	1-5 times	Health department┋Other	Guidelines for clinical use of antimicrobial agents┋Discussion among colleagues	1	1	0	0	0	1	1	0	1	1	1	4	3	3	3	3	4	3	3	3	4	4	4	3	3	3	4	4	4	4	4	5
501	2	1	2	4	1	2	2	1	6-10 times	Health department┋Chinese center for control and prevention┋Other government organizations┋Other	Guidelines for clinical use of antimicrobial agents┋Work experience in clinical┋Academic promotion┋Guidance from superior hospitals┋Discussion among colleagues	1	1	0	0	0	1	1	0	1	0	1	3	3	4	3	3	3	2	3	3	4	3	4	3	3	3	4	4	4	2	4	5
502	2	1	1	2	1	2	2	2	6-10 times	Health department┋Chinese center for control and prevention┋Other	Work experience in clinical┋Academic promotion┋Discussion among colleagues	1	1	0	0	0	1	1	0	0	1	0	3	3	3	3	3	3	3	4	3	4	4	4	3	2	3	4	4	4	3	5	5
503	1	1	1	1	1	2	2	1	≥11 times	Health department┋Chinese center for control and prevention┋Other	Guidelines for clinical use of antimicrobial agents┋Work experience in clinical┋Academic articles┋Academic promotion┋Discussion among colleagues	1	1	0	0	0	1	1	0	1	0	1	3	3	3	4	3	4	3	3	3	4	4	3	3	3	3	4	4	4	4	4	5
504	2	2	1	5	2	3	4	2	≥11 times	Health department┋Chinese center for control and prevention┋Other government organizations┋Other	Guidelines for clinical use of antimicrobial agents┋Work experience in clinical┋Academic articles┋Discussion among colleagues	1	1	0	0	0	1	0	0	1	0	1	3	3	3	3	3	3	3	3	2	4	4	3	3	3	4	4	4	4	4	5	5
505	1	1	1	5	1	2	1	2	6-10 times	Health department┋Chinese center for control and prevention┋Other	Guidelines for clinical use of antimicrobial agents┋Work experience in clinical┋Academic articles┋Academic promotion┋Guidance from superior hospitals┋Discussion among colleagues	1	1	0	0	0	1	0	0	1	0	1	3	3	3	4	3	4	3	4	3	4	4	3	3	3	4	4	4	4	3	4	5
506	1	1	1	6	2	2	2	2	1-5 times	Health department	Guidelines for clinical use of antimicrobial agents┋Work experience in clinical┋TV, Internet, newspapers and other media┋Guidance from superior hospitals	0	1	0	0	0	1	0	1	0	0	0	5	2	2	4	4	4	4	3	2	4	4	5	5	5	1	5	5	5	1	5	5
507	1	1	1	1	1	2	1	2	1-5 times	Health department	Guidelines for clinical use of antimicrobial agents┋Academic articles┋Books related to continuing medical education┋TV, Internet, newspapers and other media	0	1	0	0	0	1	0	1	0	0	0	4	2	3	4	3	4	4	3	2	4	4	5	5	5	1	5	5	5	1	5	5
508	1	1	1	5	1	2	1	2	1-5 times	Health department	Work experience in clinical┋Books related to continuing medical education┋Discussion among colleagues	0	1	1	0	0	1	0	0	0	0	0	4	4	4	4	4	4	4	3	2	4	4	5	5	5	4	3	5	3	5	5	5
509	2	1	1	4	1	2	1	2	1-5 times	Health department	Guidelines for clinical use of antimicrobial agents┋Work experience in clinical┋Books related to continuing medical education┋Guidance from superior hospitals┋Discussion among colleagues	1	1	1	0	1	1	1	0	0	0	1	4	3	3	3	4	3	3	3	3	4	4	5	5	5	5	5	5	5	5	4	4
510	1	4	2	6	1	1	1	2	0 times		Guidelines for clinical use of antimicrobial agents┋Work experience in clinical┋Books related to continuing medical education┋Guidance from superior hospitals┋Discussion among colleagues	1	1	0	0	0	1	0	0	0	0	0	4	4	3	4	4	4	4	4	4	4	4	3	3	4	5	2	3	2	4	4	4
511	2	4	2	1	3	2	3	2	1-5 times	Chinese center for control and prevention	Guidelines for clinical use of antimicrobial agents┋Academic articles┋Books related to continuing medical education┋Guidance from superior hospitals┋Discussion among colleagues	1	1	1	0	0	1	0	0	0	0	0	4	4	4	3	4	4	3	3	3	4	4	5	5	5	3	5	5	5	5	5	5
512	1	4	2	2	1	1	1	2	1-5 times	Health department	Guidelines for clinical use of antimicrobial agents┋Work experience in clinical┋Books related to continuing medical education┋Guidance from superior hospitals	1	1	1	0	0	1	0	0	0	0	0	4	4	4	3	4	4	3	3	3	4	4	5	5	5	3	5	5	5	5	5	5
513	1	4	2	2	1	1	1	2	1-5 times	Other	Books related to continuing medical education	1	1	1	0	0	1	1	0	0	0	0	4	4	4	4	4	2	3	4	2	4	3	4	3	4	4	4	4	3	4	5	5
514	1	1	1	2	1	2	1	2	1-5 times	Chinese center for control and prevention	Guidelines for clinical use of antimicrobial agents┋Work experience in clinical┋Books related to continuing medical education┋TV, Internet, newspapers and other media	0	1	0	0	0	1	0	0	0	0	0	2	4	4	5	2	4	4	4	4	4	4	4	4	4	5	4	4	4	4	4	4
515	1	1	1	6	1	2	1	1	1-5 times	Health department┋Chinese center for control and prevention	Guidelines for clinical use of antimicrobial agents┋Work experience in clinical┋Books related to continuing medical education┋TV, Internet, newspapers and other media┋Guidance from superior hospitals┋Discussion among colleagues	1	1	0	0	0	1	1	0	1	0	0	5	4	4	5	5	2	5	5	5	5	5	3	3	5	5	5	5	3	5	5	5
516	1	1	1	4	1	2	2	2	1-5 times	Health department	Guidelines for clinical use of antimicrobial agents┋Work experience in clinical┋Academic articles┋Academic promotion┋Books related to continuing medical education┋TV, Internet, newspapers and other media┋Guidance from superior hospitals┋Discussion among colleagues	1	1	1	0	1	1	1	0	1	1	1	5	4	4	2	4	4	3	3	3	4	4	2	2	4	4	3	4	4	5	5	5
517	1	1	1	6	1	2	1	2	1-5 times	Health department┋Chinese center for control and prevention	Guidelines for clinical use of antimicrobial agents┋Work experience in clinical┋Academic articles┋Academic promotion┋Books related to continuing medical education┋TV, Internet, newspapers and other media┋Guidance from superior hospitals┋Discussion among colleagues	1	1	0	0	1	1	1	0	0	0	1	4	4	4	2	4	4	4	4	4	4	4	5	5	5	5	5	5	5	5	4	4
518	1	4	2	3	1	2	1	2	1-5 times	Health department	Guidelines for clinical use of antimicrobial agents┋Work experience in clinical	0	1	0	0	0	1	0	0	0	0	0	5	4	4	2	4	2	4	4	4	4	4	5	3	5	5	5	5	3	4	5	5
