# Supplementary material for: Antimicrobial prescription KAP among physicians in primary care institutions in Southwest China
Source: PLoS One. 2025 Nov 13;20(11):e0335484. doi: 10.1371/journal.pone.0335484 (PMC12614571; doi:10.1371/journal.pone.0335484)
Supplement: S6 Appendix — (XLSX) [file pone.0335484.s006.xlsx]

## Sheet: Sheet2
Prescription knowledge questions	The correct answer (score)
K1 Antimicrobial agents spectrum of penicillins.	④All of the above are（1）
K2 Which of the following antimicrobial agents is clinically inappropriate for use in children, pregnant women, and lactating women?	② Fluoroquinolones（1）
K3 Which of the following is not an adverse reaction to tetracycline?	②Grey baby syndrome（1）
K4 Which of the following antimicrobial agents is the least nephrotoxic?	④Cefpirome （1）
K5 What antimicrobial agents increase ototoxicity when combined with aminoglycosides?	①Furosemide（1）
K6 The purpose of the antimicrobial prescription evaluation system.	②To supervise and standardize the use of antimicrobial agents （1）
K7 Which of the following antimicrobial agents is a β-lactam antimicrobial agents?	③Penicillin ④Cefpirol（1）
K8 Which antimicrobial agents require skin testing?	①Penicillin G injection ②Cefazolin sodium injection ③Streptomycin sulfate injection ④Procaine hydrochloride injection（1）
K9 Mycoplasma pneumonia, which antimicrobial agents should be chosen for treatment?	①Tetracycline ②Aminoglycosides ③Erythromycin（1）
K10 Which antimicrobial agents should be avoided in patients with liver dysfunction?	③Erythromycin ④Rifampicin（1）
K11 Which of the following statements is correct about amoxicillin?	①Antibacterial spectrum and antibacterial activity were similar to those of ampicillin ③Good absorption in gastrointestinal tract ④It is used in the treatment of lower respiratory tract infection ⑤ For para-hydroxyampicillin（1）
Prescription attitude questions	Strongly agree	Agree	Neutral	Disagree	Strongly disagree
A1 It is essential to conduct blood tests or bacteriological examinations on patients prior to prescribing medication.	5	4	3	2	1
A2 In order to prevent upper respiratory tract infections, I will take the use of antimicrobial agents as prophylactic treatment.	1	2	3	4	5
A3 Due to the potential adverse effects associated with antimicrobial agents, it is advisable to administer them at reduced dosages.	1	2	3	4	5
A4 When prescribing antimicrobial agents, I am concerned about potential medical disputes that may arise from improper usage.	5	4	3	2	1
A5 The misuse of antimicrobial agents may result in a scarcity of effective therapeutic options in the future.	5	4	3	2	1
A6 My prescription practices can contribute significantly to preventing the further escalation of antimicrobial resistance.	5	4	3	2	1
A7 The utilization of antimicrobial agents in primary care institutions in southwest of China is a matter of serious concern.	5	4	3	2	1
A8 Antimicrobial resistance poses a significant challenge in southwest of China.	5	4	3	2	1
A9 Primary care institutions currently lack a robust mechanism for the supervision and management of antimicrobial agents.	5	4	3	2	1
A10 Education and training initiatives focused on the appropriate use of antimicrobial agents can enhance physicians' understanding and appropriate utilization of these critical resources.	5	4	3	2	1
A11 I think I need to attend more training on the appropriate use of antimicrobial agents.	5	4	3	2	1
Prescription practice questions	Always	Often	Occasionally	Rarely	Never
P1 I would prescribe an antimicrobial agents for a patient with unexplained fever.	1	2	3	4	5
P2 For general illness, I prefer to prescribe broad-spectrum antimicrobial agents (over narrow-spectrum antimicrobial agents).	1	2	3	4	5
P3 I prescribe antimicrobial agents based on patients' expectations.	1	2	3	4	5
P4 I inform patients that excessive use of antimicrobial agents can cause antimicrobial resistance.	5	4	3	2	1
P5 I prefer to prescribe long courses of antimicrobial agents (as opposed to short courses).	1	2	3	4	5
P6 In order to improve the curative effect, I will prescribe joint use of antimicrobial agents for patients.	1	2	3	4	5
P7 I would prefer intravenous injection as the route of antimicrobial agents administration.	1	2	3	4	5
P8 I will prescribe antimicrobial agents according to the Guiding Principles for Clinical Application of antimicrobial agents (2015 edition).	5	4	3	2	1
Proportion of prescriptions prescribed
Category	No more than 10%	11-30%	31-50%	51-70%	More than 70%
P9 The proportion of the number of prescriptions I filled in the past week that contained antimicrobials was approximately.	5	4	3	2	1
P10 In these prescribe of antimicrobial agents, open more than one is about the proportion of antimicrobial agents.	5	4	3	2	1
